# Supplementary material for: Two major ecological shifts shaped 60 million years of ungulate faunal evolution
Source: Nat Commun. 2025 Jun 5;16:4648. doi: 10.1038/s41467-025-59974-x (PMC12141501; doi:10.1038/s41467-025-59974-x)
Supplement: Supplementary file 3 — Supplementary Data 1 [file 41467_2025_59974_MOESM3_ESM.xlsx]

## Sheet: Supplementary data 1
Node name	Module	Fidelity	Affinity	Indval
16_Asia	1	0.652174	0.15625	0.101902
16_Europe	1	0.77381	0.333333	0.257937
17_Asia	1	0.821053	0.3125	0.256579
17_Europe	1	0.956989	0.375	0.358871
18_America	1	0.731343	0.239583	0.175218
18_Asia	1	0.793103	0.135417	0.107399
18_Europe	1	0.979798	0.354167	0.347012
19_America	1	0.897436	0.3125	0.280449
19_Asia	1	0.965217	0.375	0.361957
19_Europe	1	0.96875	0.302083	0.292643
20_America	1	0.972222	0.291667	0.283565
20_Asia	1	0.938776	0.260417	0.244473
20_Europe	1	0.914286	0.166667	0.152381
21_Africa	1	1	0.0104167	0.0104167
21_Europe	1	0.857143	0.0625	0.0535714
FT_1	1	1	0.133333	0.133333
FT_100	1	1	0.266667	0.266667
FT_107	1	1	0.133333	0.133333
FT_108	1	0.454545	0.133333	0.0606061
FT_114	1	1	0.2	0.2
FT_120	1	1	0.133333	0.133333
FT_139	1	1	0.2	0.2
FT_14	1	1	0.0666667	0.0666667
FT_146	1	0.6	0.2	0.12
FT_15	1	0.666667	0.133333	0.0888889
FT_151	1	0.928571	0.333333	0.309524
FT_153	1	1	0.2	0.2
FT_156	1	0.866667	0.333333	0.288889
FT_159	1	1	0.133333	0.133333
FT_162	1	1	0.266667	0.266667
FT_163	1	1	0.333333	0.333333
FT_167	1	1	0.533333	0.533333
FT_168	1	0.933333	0.4	0.373333
FT_169	1	0.95	0.666667	0.633333
FT_171	1	1	0.266667	0.266667
FT_172	1	1	0.133333	0.133333
FT_174	1	0.888889	0.133333	0.118519
FT_176	1	0.880952	0.666667	0.587302
FT_179	1	0.925926	0.733333	0.679012
FT_181	1	1	0.133333	0.133333
FT_183	1	1	0.2	0.2
FT_187	1	1	0.133333	0.133333
FT_188	1	1	0.0666667	0.0666667
FT_19	1	1	0.133333	0.133333
FT_192	1	1	0.0666667	0.0666667
FT_194	1	1	0.133333	0.133333
FT_198	1	1	0.466667	0.466667
FT_199	1	0.7	0.2	0.14
FT_201	1	1	0.4	0.4
FT_210	1	1	0.266667	0.266667
FT_211	1	1	0.266667	0.266667
FT_228	1	1	0.133333	0.133333
FT_231	1	0.5	0.133333	0.0666667
FT_233	1	1	0.2	0.2
FT_235	1	1	0.133333	0.133333
FT_237	1	0.428571	0.2	0.0857143
FT_24	1	0.818182	0.333333	0.272727
FT_240	1	1	0.4	0.4
FT_242	1	1	0.2	0.2
FT_246	1	1	0.133333	0.133333
FT_257	1	1	0.2	0.2
FT_258	1	1	0.0666667	0.0666667
FT_262	1	1	0.2	0.2
FT_27	1	0.5	0.2	0.1
FT_283	1	1	0.133333	0.133333
FT_285	1	0.833333	0.333333	0.277778
FT_290	1	0.8	0.2	0.16
FT_292	1	0.666667	0.0666667	0.0444444
FT_293	1	1	0.266667	0.266667
FT_294	1	0.676471	0.466667	0.315686
FT_300	1	1	0.133333	0.133333
FT_309	1	0.833333	0.333333	0.277778
FT_311	1	1	0.0666667	0.0666667
FT_314	1	1	0.666667	0.666667
FT_317	1	0.545455	0.4	0.218182
FT_318	1	0.804348	0.6	0.482609
FT_319	1	1	0.133333	0.133333
FT_32	1	1	0.466667	0.466667
FT_321	1	0.625	0.133333	0.0833333
FT_325	1	1	0.2	0.2
FT_335	1	0.714286	0.2	0.142857
FT_349	1	1	0.133333	0.133333
FT_353	1	0.5	0.2	0.1
FT_358	1	1	0.133333	0.133333
FT_359	1	1	0.333333	0.333333
FT_360	1	1	0.0666667	0.0666667
FT_366	1	1	0.133333	0.133333
FT_370	1	1	0.6	0.6
FT_373	1	0.5	0.266667	0.133333
FT_374	1	1	0.2	0.2
FT_378	1	1	0.133333	0.133333
FT_380	1	1	0.466667	0.466667
FT_381	1	1	0.133333	0.133333
FT_389	1	0.941176	0.4	0.376471
FT_392	1	1	0.266667	0.266667
FT_394	1	1	0.533333	0.533333
FT_400	1	1	0.2	0.2
FT_402	1	1	0.133333	0.133333
FT_405	1	1	0.133333	0.133333
FT_46	1	1	0.266667	0.266667
FT_53	1	1	0.133333	0.133333
FT_56	1	0.774194	0.133333	0.103226
FT_6	1	0.454545	0.2	0.0909091
FT_62	1	0.875	0.2	0.175
FT_66	1	0.5	0.2	0.1
FT_67	1	1	0.266667	0.266667
FT_78	1	1	0.0666667	0.0666667
FT_79	1	0.6	0.2	0.12
FT_80	1	0.909091	0.466667	0.424242
FT_85	1	0.411765	0.333333	0.137255
FT_92	1	0.45	0.133333	0.06
15_Africa	2	0.714286	0.625	0.446429
16_Africa	2	0.538462	0.625	0.336538
17_Africa	2	0.75	0.375	0.28125
18_Africa	2	0.8	0.25	0.2
20_Africa	2	0.5	0.25	0.125
FT_126	2	1	1	1
FT_22	2	1	0.2	0.2
FT_274	2	0.5	0.2	0.1
FT_278	2	0.333333	0.4	0.133333
FT_288	2	1	0.2	0.2
FT_297	2	0.666667	0.4	0.266667
FT_36	2	0.285714	0.4	0.114286
FT_54	2	0.5	0.6	0.3
16_America	3	0.586777	0.909091	0.533434
17_America	3	0.636364	0.818182	0.520661
FT_110	3	0.35	1	0.35
FT_115	3	0.75	1	0.75
FT_125	3	0.588235	1	0.588235
FT_13	3	0.277778	1	0.277778
FT_160	3	0.75	0.5	0.375
FT_17	3	0.428571	1	0.428571
FT_202	3	1	0.5	0.5
FT_218	3	1	0.5	0.5
FT_230	3	1	0.5	0.5
FT_247	3	0.275862	1	0.275862
FT_249	3	0.681818	1	0.681818
FT_255	3	0.555556	1	0.555556
FT_259	3	0.666667	1	0.666667
FT_272	3	0.666667	1	0.666667
FT_336	3	0.666667	1	0.666667
FT_343	3	0.5	1	0.5
FT_401	3	0.666667	1	0.666667
FT_48	3	0.666667	1	0.666667
FT_57	3	0.571429	0.5	0.285714
FT_60	3	0.4	0.5	0.2
FT_69	3	0.5	1	0.5
FT_99	3	0.272727	1	0.272727
14_Europe	4	0.390244	0.583333	0.227642
15_Asia	4	0.382353	0.583333	0.223039
15_Europe	4	0.5	0.583333	0.291667
FT_12	4	0.285714	0.666667	0.190476
FT_140	4	1	0.333333	0.333333
FT_217	4	1	0.333333	0.333333
FT_232	4	0.333333	0.333333	0.111111
FT_264	4	0.285714	0.666667	0.190476
FT_265	4	0.25	0.333333	0.0833333
FT_315	4	0.363636	0.666667	0.242424
FT_316	4	0.3125	1	0.3125
FT_326	4	0.190476	0.666667	0.126984
FT_357	4	0.307692	1	0.307692
FT_77	4	0.466667	0.666667	0.311111
FT_81	4	0.6	0.333333	0.2
10_America	5	0.805755	0.574074	0.462563
11_America	5	0.789474	0.685185	0.540936
12_America	5	0.828125	0.759259	0.628762
13_America	5	0.748344	0.759259	0.568187
14_America	5	0.617978	0.407407	0.251769
15_America	5	0.54717	0.296296	0.162124
9_America	5	0.690476	0.407407	0.281305
FT_101	5	0.642857	0.571429	0.367347
FT_102	5	0.833333	0.571429	0.47619
FT_11	5	1	0.428571	0.428571
FT_112	5	0.714286	0.571429	0.408163
FT_113	5	1	0.428571	0.428571
FT_117	5	1	0.714286	0.714286
FT_133	5	0.75	0.571429	0.428571
FT_136	5	0.88	0.714286	0.628571
FT_142	5	0.818182	0.714286	0.584416
FT_150	5	1	0.428571	0.428571
FT_161	5	0.481481	0.714286	0.343915
FT_18	5	0.8125	0.857143	0.696429
FT_180	5	0.9	0.571429	0.514286
FT_197	5	0.75	1	0.75
FT_203	5	0.666667	0.285714	0.190476
FT_204	5	0.631579	1	0.631579
FT_215	5	0.75	0.571429	0.428571
FT_222	5	0.777778	0.714286	0.555556
FT_223	5	0.666667	0.428571	0.285714
FT_226	5	1	0.428571	0.428571
FT_229	5	0.5	0.428571	0.214286
FT_239	5	0.666667	0.142857	0.0952381
FT_243	5	1	0.285714	0.285714
FT_244	5	0.564103	0.571429	0.322344
FT_261	5	0.952381	0.571429	0.544218
FT_267	5	0.757576	0.857143	0.649351
FT_279	5	0.714286	0.714286	0.510204
FT_281	5	0.909091	0.571429	0.519481
FT_286	5	0.7	0.571429	0.4
FT_296	5	1	0.428571	0.428571
FT_303	5	1	0.285714	0.285714
FT_308	5	1	0.285714	0.285714
FT_312	5	0.545455	0.571429	0.311688
FT_330	5	0.857143	0.714286	0.612245
FT_34	5	0.375	0.285714	0.107143
FT_340	5	1	0.571429	0.571429
FT_344	5	0.9	0.714286	0.642857
FT_351	5	0.823529	0.857143	0.705882
FT_356	5	1	0.285714	0.285714
FT_368	5	0.347826	0.571429	0.198758
FT_383	5	0.538462	0.571429	0.307692
FT_388	5	1	0.428571	0.428571
FT_396	5	0.642857	0.857143	0.55102
FT_397	5	0.666667	0.857143	0.571429
FT_40	5	0.823529	0.428571	0.352941
FT_41	5	1	0.714286	0.714286
FT_44	5	0.857143	0.714286	0.612245
FT_5	5	1	0.285714	0.285714
FT_52	5	1	0.285714	0.285714
FT_55	5	1	0.428571	0.428571
FT_65	5	0.833333	0.571429	0.47619
FT_73	5	1	0.571429	0.571429
FT_75	5	1	0.285714	0.285714
FT_89	5	0.8	0.428571	0.342857
10_Africa	6	0.641026	0.360825	0.231298
10_Asia	6	0.710145	0.556701	0.395338
10_Europe	6	0.73	0.608247	0.444021
11_Africa	6	0.613636	0.185567	0.113871
11_Asia	6	0.87013	0.453608	0.394698
11_Europe	6	0.805556	0.525773	0.42354
12_Africa	6	0.611111	0.195876	0.119702
12_Asia	6	0.824561	0.319588	0.26352
12_Europe	6	0.727273	0.402062	0.292409
13_Africa	6	0.627119	0.247423	0.155163
13_Asia	6	0.797101	0.381443	0.304049
13_Europe	6	0.638095	0.391753	0.249975
14_Africa	6	0.625	0.0515464	0.0322165
14_Asia	6	0.888889	0.113402	0.100802
8_Asia	6	0.560976	0.185567	0.104099
9_Asia	6	0.591304	0.443299	0.262125
9_Europe	6	0.705263	0.402062	0.283559
FT_103	6	0.8	0.176471	0.141176
FT_105	6	1	0.117647	0.117647
FT_111	6	0.75	0.411765	0.308824
FT_116	6	0.6	0.588235	0.352941
FT_118	6	0.666667	0.176471	0.117647
FT_122	6	0.714286	0.352941	0.252101
FT_123	6	0.695652	0.352941	0.245524
FT_127	6	1	0.294118	0.294118
FT_130	6	0.75	0.352941	0.264706
FT_132	6	0.727273	0.352941	0.256684
FT_135	6	1	0.235294	0.235294
FT_137	6	1	0.470588	0.470588
FT_138	6	0.607143	0.764706	0.464286
FT_145	6	1	0.352941	0.352941
FT_16	6	0.615385	0.294118	0.180995
FT_165	6	0.666667	0.117647	0.0784314
FT_166	6	0.545455	0.352941	0.192513
FT_175	6	0.909091	0.352941	0.320856
FT_177	6	0.545455	0.529412	0.28877
FT_178	6	0.454545	0.235294	0.106952
FT_182	6	1	0.411765	0.411765
FT_193	6	0.793103	0.882353	0.699797
FT_196	6	1	0.235294	0.235294
FT_2	6	0.571429	0.235294	0.134454
FT_200	6	0.684211	0.411765	0.281734
FT_205	6	0.6	0.0588235	0.0352941
FT_209	6	0.657895	0.764706	0.503096
FT_21	6	1	0.235294	0.235294
FT_213	6	1	0.176471	0.176471
FT_216	6	0.833333	0.235294	0.196078
FT_224	6	0.7	0.411765	0.288235
FT_227	6	0.777778	0.411765	0.320261
FT_234	6	0.52381	0.352941	0.184874
FT_236	6	1	0.0588235	0.0588235
FT_238	6	0.571429	0.235294	0.134454
FT_245	6	1	0.352941	0.352941
FT_25	6	1	0.294118	0.294118
FT_251	6	0.75	0.176471	0.132353
FT_256	6	0.565217	0.588235	0.332481
FT_26	6	1	0.117647	0.117647
FT_260	6	0.565217	0.470588	0.265985
FT_263	6	0.588235	0.352941	0.207612
FT_268	6	1	0.117647	0.117647
FT_270	6	1	0.294118	0.294118
FT_271	6	1	0.176471	0.176471
FT_275	6	0.947368	0.764706	0.724458
FT_284	6	0.529412	0.470588	0.249135
FT_287	6	1	0.352941	0.352941
FT_289	6	0.875	0.235294	0.205882
FT_29	6	0.538462	0.352941	0.190045
FT_291	6	0.727273	0.411765	0.299465
FT_30	6	0.625	0.588235	0.367647
FT_302	6	1	0.235294	0.235294
FT_305	6	0.666667	0.470588	0.313725
FT_307	6	0.846154	0.411765	0.348416
FT_31	6	0.555556	0.235294	0.130719
FT_310	6	1	0.294118	0.294118
FT_320	6	0.882353	0.470588	0.415225
FT_322	6	1	0.176471	0.176471
FT_327	6	0.75	0.352941	0.264706
FT_329	6	0.875	0.176471	0.154412
FT_33	6	1	0.470588	0.470588
FT_331	6	0.75	0.294118	0.220588
FT_338	6	0.434783	0.411765	0.179028
FT_339	6	1	0.235294	0.235294
FT_341	6	1	0.117647	0.117647
FT_342	6	0.833333	0.294118	0.245098
FT_352	6	0.733333	0.352941	0.258824
FT_355	6	0.6	0.176471	0.105882
FT_361	6	0.758621	0.647059	0.490872
FT_367	6	0.703125	0.823529	0.579044
FT_371	6	0.56	0.529412	0.296471
FT_377	6	1	0.176471	0.176471
FT_379	6	0.470588	0.588235	0.276817
FT_385	6	1	0.235294	0.235294
FT_386	6	0.857143	0.294118	0.252101
FT_387	6	0.9	0.588235	0.529412
FT_39	6	1	0.0588235	0.0588235
FT_390	6	0.714286	0.235294	0.168067
FT_395	6	0.625	0.529412	0.330882
FT_399	6	0.551724	0.294118	0.162272
FT_406	6	0.8125	0.588235	0.477941
FT_42	6	1	0.117647	0.117647
FT_47	6	1	0.294118	0.294118
FT_63	6	0.7	0.235294	0.164706
FT_7	6	0.954545	0.529412	0.505348
FT_70	6	0.648649	0.764706	0.496025
FT_71	6	0.875	0.294118	0.257353
FT_72	6	0.666667	0.117647	0.0784314
FT_74	6	0.666667	0.352941	0.235294
FT_76	6	1	0.0588235	0.0588235
FT_8	6	0.642857	0.294118	0.189076
FT_86	6	1	0.0588235	0.0588235
FT_88	6	0.666667	0.235294	0.156863
FT_9	6	1	0.0588235	0.0588235
FT_93	6	0.625	0.235294	0.147059
FT_95	6	0.428571	0.705882	0.302521
2_Africa	7	0.642857	0.372093	0.239203
3_Africa	7	0.519231	0.44186	0.229428
4_Africa	7	0.611111	0.55814	0.341085
5_Africa	7	0.72807	0.72093	0.524888
6_Africa	7	0.727273	0.813953	0.591966
7_Africa	7	0.695238	0.744186	0.517386
8_Africa	7	0.589474	0.604651	0.356426
9_Africa	7	0.441558	0.44186	0.195107
FT_10	7	1	0.5	0.5
FT_106	7	0.454545	1	0.454545
FT_109	7	0.464286	0.875	0.40625
FT_121	7	0.47619	0.875	0.416667
FT_134	7	0.5	0.375	0.1875
FT_141	7	0.375	0.25	0.09375
FT_144	7	0.833333	0.25	0.208333
FT_148	7	1	0.375	0.375
FT_154	7	1	0.625	0.625
FT_158	7	0.896552	0.75	0.672414
FT_173	7	1	0.5	0.5
FT_186	7	1	0.375	0.375
FT_190	7	0.666667	0.25	0.166667
FT_195	7	1	0.75	0.75
FT_212	7	0.642857	0.625	0.401786
FT_214	7	0.6	0.25	0.15
FT_241	7	1	0.625	0.625
FT_248	7	0.954545	0.875	0.835227
FT_254	7	0.636364	0.75	0.477273
FT_28	7	1	0.5	0.5
FT_282	7	0.666667	0.25	0.166667
FT_299	7	0.333333	0.125	0.0416667
FT_304	7	1	0.625	0.625
FT_306	7	0.833333	0.75	0.625
FT_323	7	0.470588	0.75	0.352941
FT_324	7	1	0.125	0.125
FT_328	7	0.75	0.625	0.46875
FT_333	7	0.851852	1	0.851852
FT_337	7	0.958333	0.625	0.598958
FT_346	7	0.727273	0.75	0.545455
FT_350	7	0.875	0.375	0.328125
FT_362	7	0.509434	1	0.509434
FT_376	7	1	0.25	0.25
FT_4	7	0.916667	1	0.916667
FT_404	7	0.5	0.75	0.375
FT_45	7	0.84	0.875	0.735
FT_49	7	0.833333	0.5	0.416667
FT_51	7	1	0.75	0.75
FT_58	7	1	0.5	0.5
FT_64	7	0.666667	0.75	0.5
FT_82	7	0.521739	0.875	0.456522
FT_83	7	1	0.125	0.125
FT_90	7	0.5	0.5	0.25
2_Asia	8	0.714286	0.2	0.142857
2_Europe	8	0.615385	0.155556	0.0957265
3_Asia	8	0.632653	0.422222	0.26712
3_Europe	8	0.657143	0.355556	0.233651
4_Asia	8	0.591549	0.555556	0.328639
4_Europe	8	0.618182	0.4	0.247273
5_Asia	8	0.562044	0.777778	0.437145
5_Europe	8	0.744681	0.444444	0.330969
6_Asia	8	0.537037	0.511111	0.274486
6_Europe	8	0.638889	0.511111	0.326543
7_Asia	8	0.509091	0.4	0.203636
7_Europe	8	0.671429	0.555556	0.373016
8_Europe	8	0.533333	0.377778	0.201481
FT_119	8	0.454545	0.230769	0.104895
FT_124	8	0.4	0.153846	0.0615385
FT_128	8	1	0.307692	0.307692
FT_149	8	0.666667	0.307692	0.205128
FT_152	8	0.866667	0.461538	0.4
FT_155	8	0.75	0.538462	0.403846
FT_157	8	0.5	0.384615	0.192308
FT_164	8	1	0.307692	0.307692
FT_170	8	0.666667	0.307692	0.205128
FT_184	8	0.529412	0.615385	0.325792
FT_185	8	1	0.615385	0.615385
FT_191	8	0.454545	0.307692	0.13986
FT_20	8	0.538462	0.384615	0.207101
FT_206	8	0.5	0.538462	0.269231
FT_219	8	0.75	0.384615	0.288462
FT_220	8	0.8	0.461538	0.369231
FT_221	8	0.590909	0.615385	0.363636
FT_225	8	0.909091	0.615385	0.559441
FT_23	8	1	0.384615	0.384615
FT_250	8	0.486486	0.692308	0.336798
FT_252	8	0.4	0.153846	0.0615385
FT_253	8	0.62069	0.769231	0.477454
FT_266	8	0.454545	0.307692	0.13986
FT_273	8	0.428571	0.384615	0.164835
FT_276	8	0.5	0.615385	0.307692
FT_280	8	0.909091	0.307692	0.27972
FT_295	8	0.521739	0.538462	0.280936
FT_3	8	0.75	0.230769	0.173077
FT_301	8	0.375	0.307692	0.115385
FT_332	8	1	0.0769231	0.0769231
FT_334	8	0.785714	0.615385	0.483516
FT_345	8	0.346154	0.307692	0.106509
FT_347	8	0.923077	0.615385	0.568047
FT_348	8	0.555556	0.692308	0.384615
FT_35	8	0.5	0.0769231	0.0384615
FT_354	8	0.611111	0.461538	0.282051
FT_365	8	1	0.461538	0.461538
FT_372	8	1	0.307692	0.307692
FT_375	8	0.92	0.923077	0.849231
FT_38	8	0.875	0.461538	0.403846
FT_398	8	0.5	0.307692	0.153846
FT_61	8	0.75	0.230769	0.173077
FT_84	8	0.666667	0.307692	0.205128
FT_87	8	0.513514	0.769231	0.39501
FT_97	8	0.535211	0.769231	0.411701
2_America	9	0.44	0.321429	0.141429
3_America	9	0.628571	0.821429	0.516327
4_America	9	0.622222	0.714286	0.444444
5_America	9	0.644444	0.607143	0.39127
6_America	9	0.46875	0.464286	0.217634
7_America	9	0.692308	0.464286	0.321429
8_America	9	0.378378	0.321429	0.121622
FT_104	9	1	0.142857	0.142857
FT_129	9	0.6	0.428571	0.257143
FT_131	9	0.8	0.428571	0.342857
FT_143	9	0.6	0.714286	0.428571
FT_147	9	1	0.571429	0.571429
FT_189	9	0.428571	0.428571	0.183673
FT_207	9	0.833333	0.571429	0.47619
FT_208	9	1	0.571429	0.571429
FT_269	9	0.4	0.714286	0.285714
FT_277	9	0.454545	0.714286	0.324675
FT_298	9	1	0.857143	0.857143
FT_313	9	0.833333	0.571429	0.47619
FT_363	9	0.7	0.571429	0.4
FT_364	9	1	0.142857	0.142857
FT_369	9	1	0.285714	0.285714
FT_37	9	1	0.285714	0.285714
FT_382	9	1	0.285714	0.285714
FT_384	9	0.526316	0.714286	0.37594
FT_391	9	0.333333	0.428571	0.142857
FT_393	9	0.368421	0.714286	0.263158
FT_403	9	0.888889	0.571429	0.507937
FT_43	9	1	0.142857	0.142857
FT_50	9	0.461538	0.571429	0.263736
FT_68	9	0.75	0.428571	0.321429
FT_91	9	0.205128	0.571429	0.117216
FT_94	9	1	0.714286	0.714286
FT_96	9	0.4	0.714286	0.285714
FT_98	9	1	1	1
