# Supplementary material for: Two major ecological shifts shaped 60 million years of ungulate faunal evolution
Source: Nat Commun. 2025 Jun 5;16:4648. doi: 10.1038/s41467-025-59974-x (PMC12141501; doi:10.1038/s41467-025-59974-x)
Supplement: Supplementary file 4 — Supplementary Code 1 [file 41467_2025_59974_MOESM4_ESM.zip]

Archive with 2 entries (2 files):
- Code Blanco et al. 2025.R
- __MACOSX/._Code Blanco et al. 2025.R
