# Supplementary material for: Two major ecological shifts shaped 60 million years of ungulate faunal evolution
Source: Nat Commun. 2025 Jun 5;16:4648. doi: 10.1038/s41467-025-59974-x (PMC12141501; doi:10.1038/s41467-025-59974-x)
Supplement: Supplementary file 7 — Source data [file 41467_2025_59974_MOESM7_ESM.xlsx]

## Sheet: Figure 1 A
continent_stage	module	age
21_Europe	3	57.6
21_Africa	2	57.6
21_Asia	1	57.6
20_America	3	51.9
20_Europe	3	51.9
20_Africa	2	51.9
20_Asia	3	51.9
19_America	3	44.5
19_Europe	3	44.5
19_Asia	3	44.5
18_America	3	39.455
18_Europe	3	39.455
18_Africa	4	39.455
18_Asia	3	39.455
17_America	5	35.805
17_Europe	3	35.805
17_Africa	4	35.805
17_Asia	3	35.805
16_America	5	30.86
16_Europe	3	30.86
16_Africa	4	30.86
16_Asia	3	30.86
15_America	5	25.425
15_Europe	6	25.425
15_Africa	4	25.425
15_Asia	3	25.425
14_America	5	21.735
14_Europe	6	21.735
14_Africa	8	21.735
14_Asia	8	21.735
13_America	7	18.205
13_Europe	8	18.205
13_Africa	8	18.205
13_Asia	8	18.205
12_America	7	14.895
12_Europe	8	14.895
12_Africa	8	14.895
12_Asia	8	14.895
11_America	7	12.725
11_Europe	8	12.725
11_Africa	8	12.725
11_Asia	8	12.725
10_America	7	9.438
10_Europe	8	9.438
10_Africa	8	9.438
10_Asia	8	9.438
9_America	7	6.2895
9_Europe	8	6.2895
9_Africa	8	6.2895
9_Asia	8	6.2895
8_America	11	4.4665
8_Europe	9	4.4665
8_Africa	10	4.4665
8_Asia	8	4.4665
7_America	11	3.09
7_Europe	9	3.09
7_Africa	10	3.09
7_Asia	9	3.09
6_America	11	2.19
6_Europe	9	2.19
6_Africa	10	2.19
6_Asia	9	2.19
5_America	11	1.287
5_Europe	9	1.287
5_Africa	10	1.287
5_Asia	9	1.287
4_America	11	0.4515
4_Europe	9	0.4515
4_Africa	10	0.4515
4_Asia	9	0.4515
3_America	11	0.07035
3_Europe	9	0.07035
3_Africa	10	0.07035
3_Asia	9	0.07035
2_America	11	0.00585
2_Europe	9	0.00585
2_Africa	10	0.00585
2_Asia	9	0.00585

## Sheet: Figure 1 B
continent_stage	MDS1	MDS2	age
2_America	-0.103334	-0.172385	0.00585
3_America	-0.085818	-0.18966	0.07035
4_America	-0.109699	-0.197556	0.4515
5_America	-0.127548	-0.200813	1.287
6_America	-0.177364	-0.126781	2.19
7_America	-0.287977	-0.196872	3.09
8_America	-0.160857	-0.0815105	4.4665
2_Africa	-0.325308	-0.176405	0.00585
3_Africa	-0.293967	-0.155533	0.07035
4_Africa	-0.361613	-0.113871	0.4515
5_Africa	-0.368696	0.00413575	1.287
6_Africa	-0.336114	0.0332668	2.19
7_Africa	-0.343639	-0.00810113	3.09
8_Africa	-0.218604	-0.00873548	4.4665
2_Europe	-0.291362	-0.098338	0.00585
3_Europe	-0.314692	-0.0766058	0.07035
4_Europe	-0.321093	-0.0763516	0.4515
5_Europe	-0.31246	-0.12653	1.287
6_Europe	-0.234904	0.0253201	2.19
7_Europe	-0.239966	0.0597932	3.09
8_Europe	-0.162398	0.0924445	4.4665
2_Asia	-0.246469	-0.151888	0.00585
3_Asia	-0.25026	-0.170406	0.07035
4_Asia	-0.289819	-0.0879805	0.4515
5_Asia	-0.179611	-0.00927186	1.287
6_Asia	-0.289476	0.0196773	2.19
7_Asia	-0.25537	0.0787082	3.09
9_Europe	-0.131776	0.112426	6.2895
10_Europe	0.00185174	0.0136142	9.438
11_Europe	0.0499827	0.00756119	12.725
12_Europe	0.106029	0.056896	14.895
13_Europe	0.125032	0.0319976	18.205
9_Africa	-0.197846	0.0319826	6.2895
10_Africa	-0.0561509	-0.00149125	9.438
11_Africa	0.162805	0.147594	12.725
12_Africa	0.0900023	0.175403	14.895
13_Africa	0.0974749	0.129813	18.205
14_Africa	-0.103177	0.138974	21.735
8_Asia	-0.384847	0.151834	4.4665
9_Asia	-0.0598421	0.0591418	6.2895
10_Asia	-0.0337332	0.0620057	9.438
11_Asia	0.0565461	0.0599218	12.725
12_Asia	-0.0408775	0.171833	14.895
13_Asia	0.0425108	0.147216	18.205
14_Asia	0.186727	0.298478	21.735
9_America	-0.131462	-0.0707938	6.2895
10_America	-0.102076	-0.0226774	9.438
11_America	0.00624613	-0.0478632	12.725
12_America	0.0673905	-0.0564304	14.895
13_America	0.10783	-0.0331315	18.205
14_Europe	0.206247	0.211766	21.735
15_Europe	0.277652	0.150036	25.425
14_America	-0.00285475	0.191434	21.735
15_America	0.034845	0.187833	25.425
16_America	0.222608	0.106382	30.86
17_America	0.280457	0.106078	35.805
15_Africa	-0.145562	0.344149	25.425
16_Africa	-0.0466622	0.267857	30.86
18_America	0.374981	0.00916838	39.455
19_America	0.384536	-0.0414602	44.5
20_America	0.56273	-0.0779326	51.9
16_Europe	0.350034	0.0508611	30.86
17_Europe	0.491955	-0.118698	35.805
18_Europe	0.575471	-0.00172523	39.455
19_Europe	0.399899	-0.221938	44.5
20_Europe	0.41672	-0.2981	51.9
21_Europe	0.568403	-0.150349	57.6
15_Asia	0.0619557	0.243514	25.425
16_Asia	0.290235	0.0713529	30.86
17_Asia	0.249066	0.0191816	35.805
18_Asia	0.345217	-0.108265	39.455
19_Asia	0.406045	-0.159624	44.5
20_Asia	0.525798	-0.233575	51.9

## Sheet: Figure 2 A and B
continent_stage	age	residuals_shannon	residuals_evenness	residuals_richness	continent
20_America	51.9	-0.599806	0.0152598	-65.0809	America
20_Europe	51.9	-0.204184	-0.0306646	6.33591	Europe
20_Asia	51.9	0.0346317	-0.0394056	14.9068	Asia
19_America	44.5	-0.108759	-0.106612	31.7473	America
19_Europe	44.5	0.278471	-0.00772251	27.7102	Europe
19_Asia	44.5	-0.389553	-0.138536	23.6484	Asia
18_America	39.455	0.151082	-0.0407907	12.3113	America
18_Europe	39.455	0.000330282	-0.0765894	31.5208	Europe
18_Asia	39.455	-0.578122	-0.0190643	-27.5592	Asia
17_Europe	35.805	-0.0251049	-0.0627838	18.8281	Europe
17_Asia	35.805	-0.275772	-0.0885679	5.76214	Asia
16_Europe	30.86	0.0982902	-0.0132627	9.31064	Europe
16_Asia	30.86	-0.24931	-0.0692113	-0.887467	Asia
17_America	35.805	0.00815172	-0.035228	12.6837	America
16_America	30.86	0.0210584	0.00768205	5.11801	America
15_Europe	25.425	-0.135696	-0.000924795	-1.74972	Europe
15_Asia	25.425	-0.0443927	-0.02965	15.9928	Asia
14_Europe	21.735	-0.229249	0.0170663	-22.5294	Europe
15_America	25.425	-0.00662817	-0.0213983	-6.98735	America
14_America	21.735	0.0945594	-0.0379056	10.1183	America
13_America	18.205	0.426133	0.0357933	41.8248	America
12_America	14.895	0.271882	0.00367637	25.6604	America
11_America	12.725	0.227392	0.0221458	20.2412	America
10_America	9.438	-0.0172631	-0.0430555	29.1754	America
9_America	6.2895	-0.0642076	-0.0313759	-4.20671	America
13_Europe	18.205	0.0158238	-0.00824357	-7.48457	Europe
13_Africa	18.205	-0.226898	0.0296239	-34.6039	Africa
13_Asia	18.205	0.0220631	0.0515025	-24.8745	Asia
12_Europe	14.895	0.0829481	0.0366232	-19.2262	Europe
12_Africa	14.895	-0.143907	0.0173943	-7.57032	Africa
12_Asia	14.895	0.19773	0.0309278	0.960931	Asia
11_Europe	12.725	0.261705	0.0287082	3.02654	Europe
11_Africa	12.725	-0.150411	-0.0360503	2.81581	Africa
11_Asia	12.725	0.206362	0.0313077	-4.04849	Asia
10_Europe	9.438	0.0447299	-0.0615242	62.3617	Europe
10_Africa	9.438	0.292876	0.0239486	9.10847	Africa
10_Asia	9.438	0.236721	0.0118338	22.3182	Asia
9_Europe	6.2895	0.426874	0.0422843	15.4994	Europe
9_Asia	6.2895	0.21045	0.0518692	-3.01687	Asia
8_Asia	4.4665	0.202399	0.0707189	-1.29127	Asia
9_Africa	6.2895	0.219586	0.0173405	5.7589	Africa
8_Africa	4.4665	0.0697812	-0.0273951	13.1852	Africa
7_Africa	3.09	0.0892945	-0.0119567	12.491	Africa
6_Africa	2.19	0.1211	-0.012208	21.7381	Africa
5_Africa	1.287	0.0233989	-0.0202424	13.3765	Africa
4_Africa	0.4515	0.145687	-0.0176068	13.8939	Africa
3_Africa	0.07035	0.0267821	0.0352945	-10.8968	Africa
2_Africa	0.00585	-0.46729	0.00185742	-39.297	Africa
8_Europe	4.4665	0.256531	0.0582104	-2.29317	Europe
7_Europe	3.09	0.133396	0.0263825	-5.07272	Europe
7_Asia	3.09	0.121772	0.0310033	-6.01292	Asia
6_Europe	2.19	0.0470611	0.00302296	-6.70252	Europe
6_Asia	2.19	0.450486	0.09087	1.76127	Asia
5_Europe	1.287	-0.0637447	0.0139908	-9.04777	Europe
5_Asia	1.287	-0.122421	-0.0179379	6.28401	Asia
4_Europe	0.4515	-0.420328	-0.0120136	-39.9489	Europe
4_Asia	0.4515	-0.00480788	0.0314443	-19.041	Asia
3_Europe	0.07035	-0.567854	0.0474407	-60.5384	Europe
3_Asia	0.07035	-0.0182358	0.000895313	-4.9028	Asia
8_America	4.4665	-0.141496	0.0100832	-18.1817	America
7_America	3.09	-0.112026	0.00603031	1.31135	America
6_America	2.19	-0.249605	0.00605271	-20.908	America
5_America	1.287	-0.0775104	0.00229029	-17.0682	America
4_America	0.4515	0.203142	0.0451214	-7.38262	America
3_America	0.07035	-0.00894159	0.0976821	-45.882	America
2_America	0.00585	-0.0171578	0.0645489	-4.49426	America

## Sheet: Supplementary figure 1
continent_stage	module	age
2_America	33	0.00585
3_America	33	0.07035
4_America	33	0.4515
5_America	33	1.287
6_America	33	2.19
7_America	33	3.09
8_America	27	4.4665
9_America	27	6.2895
10_America	27	9.438
11_America	22	12.725
12_America	22	14.895
13_America	22	18.205
14_America	18	21.735
15_America	18	25.425
16_America	14	30.86
17_America	14	35.805
18_America	8	39.455
19_America	8	44.5
20_America	5	51.9
2_Europe	35	0.00585
3_Europe	35	0.07035
4_Europe	35	0.4515
5_Europe	32	1.287
6_Europe	28	2.19
7_Europe	28	3.09
8_Europe	28	4.4665
9_Europe	25	6.2895
10_Europe	25	9.438
11_Europe	23	12.725
12_Europe	23	14.895
13_Europe	23	18.205
14_Europe	19	21.735
15_Europe	16	25.425
16_Europe	16	30.86
17_Europe	12	35.805
18_Europe	9	39.455
19_Europe	9	44.5
20_Europe	3	51.9
21_Europe	3	57.6
2_Africa	31	0.00585
3_Africa	31	0.07035
4_Africa	31	0.4515
5_Africa	31	1.287
6_Africa	31	2.19
7_Africa	31	3.09
8_Africa	31	4.4665
9_Africa	31	6.2895
10_Africa	25	9.438
11_Africa	21	12.725
12_Africa	21	14.895
13_Africa	21	18.205
14_Africa	21	21.735
15_Africa	17	25.425
16_Africa	13	30.86
17_Africa	13	35.805
18_Africa	13	39.455
20_Africa	6	51.9
21_Africa	1	57.6
2_Asia	34	0.00585
3_Asia	34	0.07035
4_Asia	34	0.4515
5_Asia	34	1.287
6_Asia	30	2.19
7_Asia	29	3.09
8_Asia	26	4.4665
9_Asia	26	6.2895
10_Asia	26	9.438
11_Asia	24	12.725
12_Asia	24	14.895
13_Asia	20	18.205
14_Asia	20	21.735
15_Asia	15	25.425
16_Asia	15	30.86
17_Asia	11	35.805
18_Asia	10	39.455
19_Asia	7	44.5
20_Asia	4	51.9
21_Asia	2	57.6

## Sheet: Supplementary figure 2
name	nestedness_value	turnover	betadiv	age
2_America	0.000163283506998728	0.0340632491995281	0.0342265327065268	0.00585
3_America	0.0112963346795656	0.0201324061876529	0.0314287408672185	0.07035
4_America	0.0276068920792354	9.22562228652673e-15	0.0276068920792447	0.4515
5_America	0.242855409535583	0.00838289290077683	0.251238302436359	1.287
6_America	0.346842331562747	0.153250856732213	0.50009318829496	2.19
7_America	0.49823986275764	0.0840601694313038	0.582300032188944	3.09
8_America	0.0482750353482403	0.0678144014656193	0.11608943681386	4.4665
9_America	0.042691353214952	0.0226314601209293	0.0653228133358812	6.2895
10_America	0.125173354085011	0.0385194942331297	0.16369284831814	9.438
11_America	0.000988783717964346	0.066009508448139	0.0669982921661034	12.725
12_America	0.0270896496021216	0.0669127599931897	0.0940024095953114	14.895
13_America	0.218510623790052	3.37096215836525e-16	0.218510623790052	18.205
14_America	0.0757969338757092	0.04960278028458	0.125399714160289	21.735
15_America	0.0985999083178808	0.120404720677439	0.21900462899532	25.425
16_America	0.0477013371508379	0.0266159257043774	0.0743172628552153	30.86
17_America	0.207663626912359	0.064553740974786	0.272217367887145	35.805
18_America	0.0412766346487031	0.0524951655005412	0.0937718001492443	39.455
19_America	0.388965689317198	0.106663454307976	0.495629143625174	44.5
2_Europe	0.211134759383314	0	0.211134759383314	0.00585
3_Europe	0.0487742584292196	1.14243455317909e-16	0.0487742584292197	0.07035
4_Europe	0.134650016018862	0.00423021377350558	0.138880229792367	0.4515
5_Europe	0.145906772803324	0.0687882546480869	0.21469502745141	1.287
6_Europe	0.0133581804227142	0.0519543895181099	0.0653125699408241	2.19
7_Europe	0.0638835929328039	0.0896573300783695	0.153540923011173	3.09
8_Europe	0.00810142589938434	0.0372265085610416	0.045327934460426	4.4665
9_Europe	0.165673083594908	0	0.165673083594908	6.2895
10_Europe	0.0444824092574778	0.0425741956490253	0.0870566049065031	9.438
11_Europe	0.100661811569058	0.00341137620474193	0.1040731877738	12.725
12_Europe	0.0311643481249014	0.0283216526126169	0.0594860007375183	14.895
13_Europe	0.334836526013746	0.0460143566602899	0.380850882674036	18.205
14_Europe	0.0720084404026158	0.277376229223273	0.349384669625889	21.735
15_Europe	0.180887109669191	0.0541608961744961	0.235048005843687	25.425
16_Europe	0.161464768487101	0.123916353302927	0.285381121790028	30.86
17_Europe	0.0754617521566111	0.0344971379684742	0.109958890125085	35.805
18_Europe	0.037824011901669	0.276374373841981	0.31419838574365	39.455
19_Europe	0.340561291803859	0.0852048625160007	0.42576615431986	44.5
20_Europe	0.834488966384542	0.0147241348075002	0.849213101192043	51.9
2_Africa	0.0463846506671599	2.1832708692595e-16	0.0463846506671601	0.00585
3_Africa	0.0505222975956158	0.0376842168497929	0.0882065144454086	0.07035
4_Africa	0.0960337116245425	0.0612593692996192	0.157293080924162	0.4515
5_Africa	0.0520345662528975	0.00594760153480337	0.0579821677877009	1.287
6_Africa	0.0199159550665653	0.00258677890850512	0.0225027339750704	2.19
7_Africa	0.0264613494848895	0.101397059719829	0.127858409204718	3.09
8_Africa	0.0100191742214459	0.0224957888746387	0.0325149630960846	4.4665
9_Africa	0.000777753162473783	0.191641937398112	0.192419690560585	6.2895
10_Africa	0.147395554348926	0.143379176266045	0.290774730614972	9.438
11_Africa	0.0331537320668989	0.0880980936946775	0.121251825761576	12.725
12_Africa	0.0640327474900499	0.0504718885446627	0.114504636034713	14.895
13_Africa	0.489366784212022	0	0.489366784212022	18.205
14_Africa	0.227787778466158	0.680079095236863	0.907866873703022	21.735
15_Africa	0.489884250938946	0.256030460174377	0.745914711113323	25.425
2_Asia	0.15109069626074	0	0.15109069626074	0.00585
3_Asia	0.0186185441736095	0.0372301313280125	0.055848675501622	0.07035
4_Asia	0.123843324823858	0.065309842455476	0.189153167279334	0.4515
5_Asia	0.0742926385818792	0.0422259176227145	0.116518556204594	1.287
6_Asia	0.0513145036245805	0.087372076798416	0.138686580422996	2.19
7_Asia	0.0859071938187954	0.27856585319749	0.364473047016285	3.09
8_Asia	0.198878641400836	0.13452846763783	0.333407109038666	4.4665
9_Asia	0.0353726485712166	0.0718215827338176	0.107194231305034	6.2895
10_Asia	0.0714819545143386	0.0678117826372332	0.139293737151572	9.438
11_Asia	0.0837759041595011	0.0195972786839473	0.103373182843448	12.725
12_Asia	0.0924752919191353	0.0728091646645167	0.165284456583652	14.895
13_Asia	0.920142088975328	7.81766026420609e-16	0.920142088975328	18.205
14_Asia	0.853479404396037	0.000124000833403239	0.85360340522944	21.735
15_Asia	0.00572262478122798	0.294523724247936	0.300246349029164	25.425
16_Asia	0.0561392346039358	0.173359043089039	0.229498277692975	30.86
17_Asia	0.282487977603819	0.0974689895318833	0.379956967135702	35.805
18_Asia	0.0320963883444919	0.228311722472709	0.260408110817201	39.455
19_Asia	0.31816033028924	0.0660398381027596	0.384200168392	44.5

## Sheet: Supplementary figure 3
	2_America	3_America	4_America	5_America	6_America	7_America	8_America	9_America	10_America	11_America	12_America	13_America	14_America	15_America	16_America	17_America	18_America	19_America	20_America	2_Europe	3_Europe	4_Europe	5_Europe	6_Europe	7_Europe	8_Europe	9_Europe	10_Europe	11_Europe	12_Europe	13_Europe	14_Europe	15_Europe	16_Europe	17_Europe	18_Europe	19_Europe	20_Europe	21_Europe	2_Africa	3_Africa	4_Africa	5_Africa	6_Africa	7_Africa	8_Africa	9_Africa	10_Africa	11_Africa
2_America	0	0.0340632	0.0242784	0.0242345	0.00371274	0.00169395	0.218772	0.231203	0.263746	0.173139	0.200474	0.283316	0.31685	0.369341	0.426547	0.514781	0.53822	0.511535	0.750087	0.21761	0.213344	0.213317	0.260077	0.148708	0.137395	0.212899	0.226199	0.111393	0.147733	0.242577	0.237911	0.442852	0.432768	0.55572	0.677544	0.783113	0.611134	0.674569	0.79095	0.267966	0.218595	0.249899	0.264205	0.228557	0.236253	0.105877	0.110438	0.0890159	0.382189
3_America	0.0340632	0	0.0201324	0.0355812	0.00789118	2.75782e-05	0.21134	0.23422	0.265945	0.168947	0.19641	0.273436	0.302609	0.361087	0.417581	0.506388	0.519824	0.498508	0.74183	0.22032	0.224174	0.223957	0.256996	0.160557	0.147235	0.22351	0.232588	0.116856	0.150651	0.240663	0.23955	0.421176	0.419743	0.549717	0.666284	0.771278	0.607436	0.67419	0.789861	0.278977	0.228361	0.261363	0.273762	0.23748	0.246136	0.117334	0.124192	0.0932766	0.374858
4_America	0.0242784	0.0201324	0	0	0.00150584	2.75782e-05	0.191821	0.214799	0.253239	0.184744	0.213063	0.291445	0.306231	0.363053	0.437763	0.526953	0.522742	0.500807	0.737803	0.206956	0.215811	0.2156	0.238685	0.158086	0.14438	0.230341	0.241406	0.12452	0.160462	0.254166	0.252598	0.417263	0.423869	0.5609	0.666546	0.76927	0.611789	0.679272	0.789711	0.268079	0.217138	0.248918	0.259087	0.226325	0.23448	0.11543	0.123481	0.100183	0.391073
5_America	0.0242345	0.0355812	0	0	0.00838289	0.00494974	0.222505	0.241973	0.257547	0.190959	0.220923	0.303578	0.354878	0.406864	0.453607	0.544904	0.581511	0.556065	0.750841	0.222467	0.194368	0.19434	0.249716	0.134662	0.121623	0.215097	0.235431	0.129508	0.166446	0.265045	0.260424	0.474645	0.476338	0.600293	0.713491	0.814049	0.630112	0.684957	0.795446	0.253111	0.201955	0.225073	0.238747	0.205627	0.212007	0.0934391	0.107689	0.0997041	0.405127
6_America	0.00371274	0.00789118	0.00150584	0.00838289	0	0.153251	0.0914947	0.0495555	0.0426046	0.0596547	0.0969007	0.18492	0.378429	0.344895	0.403818	0.533317	0.725022	0.728702	0.935132	0.199938	0.110092	0.110074	0.11715	0.0285977	0.0291865	0.0294885	0.0701694	0.0127813	0.0684999	0.196634	0.197322	0.528232	0.625406	0.623133	0.853784	0.946139	0.80211	0.861029	0.977101	0.135894	0.0987326	0.140902	0.192536	0.154414	0.158514	0.038277	0.0287722	0.0175861	0.329108
7_America	0.00169395	2.75782e-05	2.75782e-05	0.00494974	0.153251	0	0.0840602	0.155161	0.154952	0.118488	0.208104	0.315673	0.616175	0.610723	0.703687	0.839932	0.921741	0.923666	0.990364	0.14485	0.0437491	0.0437021	0.0589701	0.0251466	0.0199727	0.0974218	0.172647	0.0624153	0.153537	0.370446	0.355456	0.722753	0.877406	0.899409	0.969437	0.97647	0.98511	0.999752	1	0.0807909	0.0490801	0.0653743	0.0350594	0.0286369	0.0349158	0.0205751	0.014403	0.0722698	0.617424
8_America	0.218772	0.21134	0.191821	0.222505	0.0914947	0.0840602	0	0.0678144	0.0546497	0.0329768	0.0930168	0.141154	0.322075	0.306785	0.388704	0.507992	0.636316	0.651728	0.894121	0.179952	0.149732	0.137584	0.158991	0.0571138	0.0840136	0.0606538	0.0742228	0.0208301	0.0562546	0.154721	0.162327	0.448319	0.530283	0.605371	0.817886	0.899307	0.738983	0.82789	0.975122	0.188645	0.127215	0.195101	0.218418	0.17635	0.184676	0.0659713	0.0503512	0.0247625	0.32885
9_America	0.231203	0.23422	0.214799	0.241973	0.0495555	0.155161	0.0678144	0	0.0226315	0.0466839	0.0986676	0.164541	0.2881	0.303515	0.367862	0.483161	0.58541	0.618915	0.899236	0.190213	0.184638	0.169732	0.221173	0.10549	0.126538	0.0590369	0.0700468	0.0260365	0.0614971	0.152156	0.157313	0.390409	0.522661	0.581721	0.785665	0.912576	0.681552	0.722852	0.922353	0.218771	0.159067	0.224497	0.248241	0.208976	0.215323	0.0575886	0.0433678	0.0338564	0.306175
10_America	0.263746	0.265945	0.253239	0.257547	0.0426046	0.154952	0.0546497	0.0226315	0	0.0385195	0.089271	0.155282	0.190854	0.217626	0.354623	0.462874	0.513206	0.557593	0.875341	0.181427	0.236791	0.213483	0.264616	0.152696	0.174006	0.10227	0.0947367	0.0155818	0.0441962	0.132691	0.145956	0.332413	0.446437	0.537047	0.729361	0.855361	0.661415	0.71705	0.918389	0.258943	0.19695	0.267273	0.280628	0.242127	0.249629	0.110662	0.0957661	0.0382548	0.295726
11_America	0.173139	0.168947	0.184744	0.190959	0.0596547	0.118488	0.0329768	0.0466839	0.0385195	0	0.0660095	0.104072	0.0271178	0.0866516	0.283576	0.312129	0.316175	0.365506	0.69041	0.166958	0.319798	0.353158	0.25074	0.308152	0.314377	0.189637	0.186516	0.0772053	0.0742567	0.160891	0.169568	0.204001	0.231843	0.359015	0.529784	0.636415	0.512032	0.631971	0.791446	0.375924	0.361722	0.366067	0.395432	0.355326	0.367725	0.257472	0.240562	0.142617	0.265535
12_America	0.200474	0.19641	0.213063	0.220923	0.0969007	0.208104	0.0930168	0.0986676	0.089271	0.0660095	0	0.0669128	0.0441431	0.0988162	0.251075	0.268608	0.237314	0.272101	0.540134	0.21611	0.370263	0.404005	0.304345	0.353748	0.357182	0.23789	0.223028	0.092392	0.0669582	0.141505	0.149372	0.186322	0.151908	0.301396	0.433031	0.522609	0.405717	0.517246	0.544912	0.431782	0.413695	0.419232	0.446462	0.410791	0.422107	0.307678	0.288875	0.167144	0.246496
13_America	0.283316	0.273436	0.291445	0.303578	0.18492	0.315673	0.141154	0.164541	0.155282	0.104072	0.0669128	0	2.47745e-11	0.0782313	0.234919	0.254513	0.23447	0.277763	0.551919	0.281182	0.438391	0.43484	0.37165	0.376493	0.388323	0.313652	0.293878	0.130801	0.0943882	0.138737	0.152339	0.183872	0.144521	0.282178	0.438377	0.531544	0.420005	0.531572	0.563574	0.478788	0.428896	0.47773	0.470486	0.429407	0.441352	0.335133	0.31986	0.174119	0.24555
14_America	0.31685	0.302609	0.306231	0.354878	0.378429	0.616175	0.322075	0.2881	0.190854	0.0271178	0.0441431	2.47745e-11	0	0.0496028	0.142868	0.267271	0.47051	0.489205	0.839391	0.490259	0.406477	0.371166	0.440873	0.285935	0.294785	0.233407	0.191079	0.0598455	0.0431249	0.0472685	0.0817631	0.343508	0.344146	0.382963	0.657155	0.77288	0.658494	0.758942	0.912829	0.432329	0.350621	0.43938	0.42391	0.356702	0.372307	0.246505	0.232583	0.0996569	0.122567
15_America	0.369341	0.361087	0.363053	0.406864	0.344895	0.610723	0.306785	0.303515	0.217626	0.0866516	0.0988162	0.0782313	0.0496028	0	0.120405	0.241182	0.375155	0.404736	0.716317	0.467705	0.426348	0.373263	0.491075	0.29535	0.306776	0.230689	0.189529	0.0409921	0.0292814	0.0298903	0.0556587	0.222186	0.292355	0.362288	0.583163	0.690867	0.546095	0.605544	0.773866	0.435974	0.364923	0.457133	0.431376	0.377537	0.388263	0.241811	0.22655	0.080141	0.0904172
16_America	0.426547	0.417581	0.437763	0.453607	0.403818	0.703687	0.388704	0.367862	0.354623	0.283576	0.251075	0.234919	0.142868	0.120405	0	0.0266159	0.0710181	0.116653	0.304978	0.553668	0.595319	0.56975	0.590049	0.461981	0.460705	0.391622	0.356115	0.1451	0.0823812	0.105185	0.0730693	0.0830073	0.0555294	0.132717	0.279078	0.344562	0.256575	0.298884	0.268679	0.62613	0.572439	0.644273	0.601991	0.557094	0.570353	0.399721	0.382357	0.220118	0.125166
17_America	0.514781	0.506388	0.526953	0.544904	0.533317	0.839932	0.507992	0.483161	0.462874	0.312129	0.268608	0.254513	0.267271	0.241182	0.0266159	0	0.0645537	0.106244	0.277736	0.67479	0.658515	0.632175	0.691984	0.515382	0.518581	0.443681	0.404461	0.166535	0.0957695	0.115846	0.0738498	0.154745	0.0574185	0.134172	0.264689	0.317142	0.223448	0.275109	0.265099	0.694041	0.637543	0.715378	0.672428	0.630734	0.642812	0.46336	0.437869	0.25227	0.144232
18_America	0.53822	0.519824	0.522742	0.581511	0.725022	0.921741	0.636316	0.58541	0.513206	0.316175	0.237314	0.23447	0.47051	0.375155	0.0710181	0.0645537	0	0.0524952	0.192904	0.84509	0.795678	0.788734	0.802859	0.678213	0.680064	0.597151	0.542993	0.230832	0.103296	0.120211	0.079869	0.25656	0.229533	0.0625478	0.238032	0.295177	0.256399	0.250563	0.124939	0.806007	0.759908	0.846754	0.890143	0.835691	0.84565	0.629573	0.601731	0.358822	0.162795
19_America	0.511535	0.498508	0.500807	0.556065	0.728702	0.923666	0.651728	0.618915	0.557593	0.365506	0.272101	0.277763	0.489205	0.404736	0.116653	0.106244	0.0524952	0	0.106663	0.841981	0.801657	0.801461	0.803299	0.679048	0.680487	0.606333	0.562177	0.246814	0.115727	0.141444	0.111308	0.289379	0.225359	0.0623567	0.177128	0.261654	0.213806	0.201242	0.0659123	0.831224	0.781954	0.852156	0.895176	0.849282	0.85677	0.647753	0.617708	0.386796	0.208894
20_America	0.750087	0.74183	0.737803	0.750841	0.935132	0.990364	0.894121	0.899236	0.875341	0.69041	0.540134	0.551919	0.839391	0.716317	0.304978	0.277736	0.192904	0.106663	0	1	1	1	1	0.930307	0.930842	0.895681	0.887409	0.421879	0.297198	0.375277	0.292693	0.615059	0.383967	0.208914	0.0382164	0.0370616	0.024181	0.342662	0.0744004	1	1	1	0.999879	0.999422	0.99963	0.942112	0.933762	0.566987	0.415652
2_Europe	0.21761	0.22032	0.206956	0.222467	0.199938	0.14485	0.179952	0.190213	0.181427	0.166958	0.21611	0.281182	0.490259	0.467705	0.553668	0.67479	0.84509	0.841981	1	0	0	0	0	0.0124302	0.0814466	0.153784	0.168915	0.103568	0.124763	0.272639	0.259268	0.660232	0.726436	0.758316	0.971011	1	0.890108	0.931425	1	0.0501027	0.00821099	0.0236902	0.0746149	0.0427115	0.0445822	0.0104237	0.0322837	0.0602172	0.486348
3_Europe	0.213344	0.224174	0.215811	0.194368	0.110092	0.0437491	0.149732	0.184638	0.236791	0.319798	0.370263	0.438391	0.406477	0.426348	0.595319	0.658515	0.795678	0.801657	1	0	0	4.96157e-11	0.0147994	0.0680425	0.117915	0.249129	0.269583	0.199762	0.23559	0.35605	0.35304	0.591478	0.64898	0.712328	0.957001	1	0.85779	0.912325	1	0.135939	0.0628331	0.0684938	0.0898049	0.0643416	0.0676886	0.0384421	0.0706901	0.162845	0.538865
4_Europe	0.213317	0.223957	0.2156	0.19434	0.110074	0.0437021	0.137584	0.169732	0.213483	0.353158	0.404005	0.43484	0.371166	0.373263	0.56975	0.632175	0.788734	0.801461	1	0	4.96157e-11	0	0.00423021	0.129547	0.17184	0.240848	0.272831	0.235852	0.255481	0.36911	0.373774	0.570988	0.646183	0.693566	0.956999	1	0.854309	0.904517	1	0.0944057	0.0671543	0.0315016	0.0953846	0.070256	0.0742727	0.0838229	0.12015	0.175352	0.508169
5_Europe	0.260077	0.256996	0.238685	0.249716	0.11715	0.0589701	0.158991	0.221173	0.264616	0.25074	0.304345	0.37165	0.440873	0.491075	0.590049	0.691984	0.802859	0.803299	1	0	0.0147994	0.00423021	0	0.0687883	0.126463	0.238462	0.259116	0.187066	0.220902	0.345583	0.342115	0.604021	0.673193	0.757695	0.957051	1	0.863418	0.918287	1	0.0967469	0.0386701	0.0589531	0.0875532	0.0585741	0.0621944	0.0335874	0.0734918	0.152356	0.533725
6_Europe	0.148708	0.160557	0.158086	0.134662	0.0285977	0.0251466	0.0571138	0.10549	0.152696	0.308152	0.353748	0.376493	0.285935	0.29535	0.461981	0.515382	0.678213	0.679048	0.930307	0.0124302	0.0680425	0.129547	0.0687883	0	0.0519544	0.0969996	0.131656	0.141651	0.178295	0.291568	0.290095	0.475298	0.505775	0.578006	0.84949	0.932991	0.758838	0.845705	0.993806	0.166556	0.181552	0.130923	0.130697	0.103933	0.112473	0.03007	0.0452814	0.106087	0.40856
7_Europe	0.137395	0.147235	0.14438	0.121623	0.0291865	0.0199727	0.0840136	0.126538	0.174006	0.314377	0.357182	0.388323	0.294785	0.306776	0.460705	0.518581	0.680064	0.680487	0.930842	0.0814466	0.117915	0.17184	0.126463	0.0519544	0	0.0896573	0.132359	0.162779	0.192176	0.303711	0.302428	0.484103	0.508505	0.577104	0.850229	0.934269	0.759222	0.845705	0.993806	0.18658	0.203687	0.174662	0.150526	0.104966	0.121015	0.0327783	0.0422841	0.137119	0.413861
8_Europe	0.212899	0.22351	0.230341	0.215097	0.0294885	0.0974218	0.0606538	0.0590369	0.10227	0.189637	0.23789	0.313652	0.233407	0.230689	0.391622	0.443681	0.597151	0.606333	0.895681	0.153784	0.249129	0.240848	0.238462	0.0969996	0.0896573	0	0.0372265	2.0676e-11	0.0395977	0.148364	0.145453	0.387135	0.458578	0.506376	0.780068	0.900971	0.682257	0.754221	0.948473	0.308145	0.248147	0.317039	0.231725	0.187005	0.202617	0.0411851	0.0202634	0.0242685	0.344976
9_Europe	0.226199	0.232588	0.241406	0.235431	0.0701694	0.172647	0.0742228	0.0700468	0.0947367	0.186516	0.223028	0.293878	0.191079	0.189529	0.356115	0.404461	0.542993	0.562177	0.887409	0.168915	0.269583	0.272831	0.259116	0.131656	0.132359	0.0372265	0	2.03704e-10	0.0139846	0.113774	0.110182	0.336265	0.41917	0.469497	0.741004	0.860713	0.669428	0.74648	0.942623	0.336198	0.275041	0.339347	0.25866	0.212188	0.228966	0.0655711	0.0424524	0.0196159	0.307999
10_Europe	0.111393	0.116856	0.12452	0.129508	0.0127813	0.0624153	0.0208301	0.0260365	0.0155818	0.0772053	0.092392	0.130801	0.0598455	0.0409921	0.1451	0.166535	0.230832	0.246814	0.421879	0.103568	0.199762	0.235852	0.187066	0.141651	0.162779	2.0676e-11	2.03704e-10	0	0.0425742	0.108834	0.144691	0.109749	0.155171	0.246612	0.413228	0.480626	0.336258	0.402265	0.503	0.250603	0.257641	0.260831	0.299906	0.318659	0.30858	0.223642	0.191596	0.1291	0.102986
11_Europe	0.147733	0.150651	0.160462	0.166446	0.0684999	0.153537	0.0562546	0.0614971	0.0441962	0.0742567	0.0669582	0.0943882	0.0431249	0.0292814	0.0823812	0.0957695	0.103296	0.115727	0.297198	0.124763	0.23559	0.255481	0.220902	0.178295	0.192176	0.0395977	0.0139846	0.0425742	0	0.00341138	0.0330437	0.0621386	0.0344008	0.131981	0.253182	0.298143	0.22588	0.341529	0.407142	0.286308	0.286472	0.281074	0.309933	0.321542	0.315625	0.240595	0.212352	0.118547	0.0729653
12_Europe	0.242577	0.240663	0.254166	0.265045	0.196634	0.370446	0.154721	0.152156	0.132691	0.160891	0.141505	0.138737	0.0472685	0.0298903	0.105185	0.115846	0.120211	0.141444	0.375277	0.272639	0.35605	0.36911	0.345583	0.291568	0.303711	0.148364	0.113774	0.108834	0.00341138	0	0.0283217	0.0809435	0.0443651	0.152486	0.288819	0.346703	0.274614	0.389621	0.433006	0.407373	0.397732	0.40221	0.428303	0.405076	0.420991	0.307156	0.296121	0.166773	0.0857294
13_Europe	0.237911	0.23955	0.252598	0.260424	0.197322	0.355456	0.162327	0.157313	0.145956	0.169568	0.149372	0.152339	0.0817631	0.0556587	0.0730693	0.0738498	0.079869	0.111308	0.292693	0.259268	0.35304	0.373774	0.342115	0.290095	0.302428	0.145453	0.110182	0.144691	0.0330437	0.0283217	0	0.0460144	0.036753	0.125056	0.252437	0.299185	0.22484	0.323821	0.384978	0.418979	0.408048	0.405545	0.428393	0.442749	0.44114	0.339578	0.325233	0.189622	0.0513542
14_Europe	0.442852	0.421176	0.417263	0.474645	0.528232	0.722753	0.448319	0.390409	0.332413	0.204001	0.186322	0.183872	0.343508	0.222186	0.0830073	0.154745	0.25656	0.289379	0.615059	0.660232	0.591478	0.570988	0.604021	0.475298	0.484103	0.387135	0.336265	0.109749	0.0621386	0.0809435	0.0460144	0	0.277376	0.276123	0.447965	0.519073	0.470199	0.576438	0.737978	0.602923	0.548494	0.641257	0.651543	0.608117	0.618048	0.408446	0.375411	0.167602	0.0808646
15_Europe	0.432768	0.419743	0.423869	0.476338	0.625406	0.877406	0.530283	0.522661	0.446437	0.231843	0.151908	0.144521	0.344146	0.292355	0.0555294	0.0574185	0.229533	0.225359	0.383967	0.726436	0.64898	0.646183	0.673193	0.505775	0.508505	0.458578	0.41917	0.155171	0.0344008	0.0443651	0.036753	0.277376	0	0.0541609	0.382029	0.414405	0.361811	0.523336	0.273247	0.730138	0.65192	0.726363	0.709035	0.655993	0.671437	0.508717	0.484973	0.256299	0.145254
16_Europe	0.55572	0.549717	0.5609	0.600293	0.623133	0.899409	0.605371	0.581721	0.537047	0.359015	0.301396	0.282178	0.382963	0.362288	0.132717	0.134172	0.0625478	0.0623567	0.208914	0.758316	0.712328	0.693566	0.757695	0.578006	0.577104	0.506376	0.469497	0.246612	0.131981	0.152486	0.125056	0.276123	0.0541609	0	0.123916	0.173953	0.187867	0.252502	0.106449	0.761447	0.705093	0.770521	0.751967	0.706572	0.719519	0.525763	0.506516	0.344067	0.229727
17_Europe	0.677544	0.666284	0.666546	0.713491	0.853784	0.969437	0.817886	0.785665	0.729361	0.529784	0.433031	0.438377	0.657155	0.583163	0.279078	0.264689	0.238032	0.177128	0.0382164	0.971011	0.957001	0.956999	0.957051	0.84949	0.850229	0.780068	0.741004	0.413228	0.253182	0.288819	0.252437	0.447965	0.382029	0.123916	0	0.0344971	0.182854	0.15963	0.0473556	0.949794	0.931021	0.96922	0.998189	0.99545	0.996648	0.815497	0.79033	0.570646	0.385465
18_Europe	0.783113	0.771278	0.76927	0.814049	0.946139	0.97647	0.899307	0.912576	0.855361	0.636415	0.522609	0.531544	0.77288	0.690867	0.344562	0.317142	0.295177	0.261654	0.0370616	1	1	1	1	0.932991	0.934269	0.900971	0.860713	0.480626	0.298143	0.346703	0.299185	0.519073	0.414405	0.173953	0.0344971	0	0.276374	0.296255	0.0701388	0.997367	0.994773	1	0.994063	0.993462	0.995615	0.947771	0.919098	0.654315	0.468084
19_Europe	0.611134	0.607436	0.611789	0.630112	0.80211	0.98511	0.738983	0.681552	0.661415	0.512032	0.405717	0.420005	0.658494	0.546095	0.256575	0.223448	0.256399	0.213806	0.024181	0.890108	0.85779	0.854309	0.863418	0.758838	0.759222	0.682257	0.669428	0.336258	0.22588	0.274614	0.22484	0.470199	0.361811	0.187867	0.182854	0.276374	0	0.0852049	0.00969913	0.885142	0.854285	0.872937	0.9408	0.908532	0.903318	0.70357	0.686595	0.456978	0.352557
20_Europe	0.674569	0.67419	0.679272	0.684957	0.861029	0.999752	0.82789	0.722852	0.71705	0.631971	0.517246	0.531572	0.758942	0.605544	0.298884	0.275109	0.250563	0.201242	0.342662	0.931425	0.912325	0.904517	0.918287	0.845705	0.845705	0.754221	0.74648	0.402265	0.341529	0.389621	0.323821	0.576438	0.523336	0.252502	0.15963	0.296255	0.0852049	0	0.0147241	0.913132	0.900933	0.915564	0.979506	0.956688	0.9524	0.743938	0.737824	0.504668	0.392272
21_Europe	0.79095	0.789861	0.789711	0.795446	0.977101	1	0.975122	0.922353	0.918389	0.791446	0.544912	0.563574	0.912829	0.773866	0.268679	0.265099	0.124939	0.0659123	0.0744004	1	1	1	1	0.993806	0.993806	0.948473	0.942623	0.503	0.407142	0.433006	0.384978	0.737978	0.273247	0.106449	0.0473556	0.0701388	0.00969913	0.0147241	0	0.999959	0.999944	1	1	1	1	0.957166	0.952335	0.585981	0.441705
2_Africa	0.267966	0.278977	0.268079	0.253111	0.135894	0.0807909	0.188645	0.218771	0.258943	0.375924	0.431782	0.478788	0.432329	0.435974	0.62613	0.694041	0.806007	0.831224	1	0.0501027	0.135939	0.0944057	0.0967469	0.166556	0.18658	0.308145	0.336198	0.250603	0.286308	0.407373	0.418979	0.602923	0.730138	0.761447	0.949794	0.997367	0.885142	0.913132	0.999959	0	2.13314e-10	0.105611	0.0812756	0.0439008	0.0487148	0.088883	0.123591	0.207686	0.555003
3_Africa	0.218595	0.228361	0.217138	0.201955	0.0987326	0.0490801	0.127215	0.159067	0.19695	0.361722	0.413695	0.428896	0.350621	0.364923	0.572439	0.637543	0.759908	0.781954	1	0.00821099	0.0628331	0.0671543	0.0386701	0.181552	0.203687	0.248147	0.275041	0.257641	0.286472	0.397732	0.408048	0.548494	0.65192	0.705093	0.931021	0.994773	0.854285	0.900933	0.999944	2.13314e-10	0	0.0376842	0.103893	0.0642508	0.0699639	0.108745	0.14167	0.213226	0.499342
4_Africa	0.249899	0.261363	0.248918	0.225073	0.140902	0.0653743	0.195101	0.224497	0.267273	0.366067	0.419232	0.47773	0.43938	0.457133	0.644273	0.715378	0.846754	0.852156	1	0.0236902	0.0684938	0.0315016	0.0589531	0.130923	0.174662	0.317039	0.339347	0.260831	0.281074	0.40221	0.405545	0.641257	0.726363	0.770521	0.96922	1	0.872937	0.915564	1	0.105611	0.0376842	0	0.0612594	0.0396372	0.0390738	0.083731	0.127467	0.186004	0.581991
5_Africa	0.264205	0.273762	0.259087	0.238747	0.192536	0.0350594	0.218418	0.248241	0.280628	0.395432	0.446462	0.470486	0.42391	0.431376	0.601991	0.672428	0.890143	0.895176	0.999879	0.0746149	0.0898049	0.0953846	0.0875532	0.130697	0.150526	0.231725	0.25866	0.299906	0.309933	0.428303	0.428393	0.651543	0.709035	0.751967	0.998189	0.994063	0.9408	0.979506	1	0.0812756	0.103893	0.0612594	0	0.0059476	0.0120321	0.0985315	0.139599	0.229426	0.530297
6_Africa	0.228557	0.23748	0.226325	0.205627	0.154414	0.0286369	0.17635	0.208976	0.242127	0.355326	0.410791	0.429407	0.356702	0.377537	0.557094	0.630734	0.835691	0.849282	0.999422	0.0427115	0.0643416	0.070256	0.0585741	0.103933	0.104966	0.187005	0.212188	0.318659	0.321542	0.405076	0.442749	0.608117	0.655993	0.706572	0.99545	0.993462	0.908532	0.956688	1	0.0439008	0.0642508	0.0396372	0.0059476	0	0.00258678	0.113161	0.152296	0.274393	0.490935
7_Africa	0.236253	0.246136	0.23448	0.212007	0.158514	0.0349158	0.184676	0.215323	0.249629	0.367725	0.422107	0.441352	0.372307	0.388263	0.570353	0.642812	0.84565	0.85677	0.99963	0.0445822	0.0676886	0.0742727	0.0621944	0.112473	0.121015	0.202617	0.228966	0.30858	0.315625	0.420991	0.44114	0.618048	0.671437	0.719519	0.996648	0.995615	0.903318	0.9524	1	0.0487148	0.0699639	0.0390738	0.0120321	0.00258678	0	0.101397	0.143116	0.256565	0.498916
8_Africa	0.105877	0.117334	0.11543	0.0934391	0.038277	0.0205751	0.0659713	0.0575886	0.110662	0.257472	0.307678	0.335133	0.246505	0.241811	0.399721	0.46336	0.629573	0.647753	0.942112	0.0104237	0.0384421	0.0838229	0.0335874	0.03007	0.0327783	0.0411851	0.0655711	0.223642	0.240595	0.307156	0.339578	0.408446	0.508717	0.525763	0.815497	0.947771	0.70357	0.743938	0.957166	0.088883	0.108745	0.083731	0.0985315	0.113161	0.101397	0	0.0224958	0.199572	0.35377
9_Africa	0.110438	0.124192	0.123481	0.107689	0.0287722	0.014403	0.0503512	0.0433678	0.0957661	0.240562	0.288875	0.31986	0.232583	0.22655	0.382357	0.437869	0.601731	0.617708	0.933762	0.0322837	0.0706901	0.12015	0.0734918	0.0452814	0.0422841	0.0202634	0.0424524	0.191596	0.212352	0.296121	0.325233	0.375411	0.484973	0.506516	0.79033	0.919098	0.686595	0.737824	0.952335	0.123591	0.14167	0.127467	0.139599	0.152296	0.143116	0.0224958	0	0.191642	0.339039
10_Africa	0.0890159	0.0932766	0.100183	0.0997041	0.0175861	0.0722698	0.0247625	0.0338564	0.0382548	0.142617	0.167144	0.174119	0.0996569	0.080141	0.220118	0.25227	0.358822	0.386796	0.566987	0.0602172	0.162845	0.175352	0.152356	0.106087	0.137119	0.0242685	0.0196159	0.1291	0.118547	0.166773	0.189622	0.167602	0.256299	0.344067	0.570646	0.654315	0.456978	0.504668	0.585981	0.207686	0.213226	0.186004	0.229426	0.274393	0.256565	0.199572	0.191642	0	0.143379
11_Africa	0.382189	0.374858	0.391073	0.405127	0.329108	0.617424	0.32885	0.306175	0.295726	0.265535	0.246496	0.24555	0.122567	0.0904172	0.125166	0.144232	0.162795	0.208894	0.415652	0.486348	0.538865	0.508169	0.533725	0.40856	0.413861	0.344976	0.307999	0.102986	0.0729653	0.0857294	0.0513542	0.0808646	0.145254	0.229727	0.385465	0.468084	0.352557	0.392272	0.441705	0.555003	0.499342	0.581991	0.530297	0.490935	0.498916	0.35377	0.339039	0.143379	0
12_Africa	0.355548	0.356167	0.365417	0.374326	0.293939	0.563246	0.296797	0.289001	0.282838	0.202154	0.185151	0.216359	0.17283	0.157285	0.18045	0.257994	0.269296	0.308647	0.569059	0.428911	0.455751	0.428378	0.49263	0.321847	0.327713	0.266094	0.230174	0.0674215	0.0496238	0.0522994	0.0174363	0.206533	0.197831	0.318738	0.488064	0.57297	0.46919	0.572921	0.563421	0.4932	0.426352	0.500415	0.451948	0.415145	0.422997	0.288346	0.273744	0.0935303	0.0880981
13_Africa	0.311719	0.309499	0.324868	0.336836	0.271762	0.530378	0.251591	0.23652	0.217454	0.208238	0.189602	0.224038	0.0760659	0.0587641	0.165906	0.195156	0.230727	0.250408	0.480817	0.391074	0.45192	0.447885	0.449293	0.33121	0.330324	0.234033	0.211741	0.0371522	0.00842707	0.0184924	0.0198229	0.145852	0.139507	0.245314	0.428657	0.515317	0.390812	0.470029	0.486942	0.506579	0.450092	0.50817	0.444162	0.400249	0.414493	0.257207	0.246306	0.10981	0.111378
14_Africa	0.243443	0.247048	0.231959	0.248832	0.403496	0.727368	0.258356	0.237236	0.152112	0.0828028	0.087893	0.113534	0.173548	0.075459	0.0542523	0.262877	0.662604	0.674229	0.925311	0.425865	0.257768	0.24384	0.351265	0.112536	0.115414	0.104291	0.0812561	0.0047757	0.000408784	0.000408784	0.00901804	0.374284	0.494119	0.442764	0.811053	0.85732	0.891162	0.994185	0.995943	0.338305	0.252335	0.32386	0.227834	0.197417	0.209218	0.148885	0.134297	0.0288773	0.0115018
15_Africa	0.586922	0.602437	0.702692	0.702746	0.94333	0.998457	0.910527	0.82472	0.782898	0.399902	0.420755	0.349993	0.473616	0.339775	0.076632	0.128489	0.942533	0.95553	1	0.887705	0.497475	0.462146	0.852116	0.0707318	0.0446679	0.0256719	0.0229811	0.002473	0.002473	0.0237384	0.00873392	0.98734	0.648183	0.291394	1	1	0.870907	0.938202	1	0.706919	0.589486	0.638687	0.11047	0.0780303	0.108464	0.0246559	0.0185161	0.0238148	0.171174
16_Africa	0.338607	0.350747	0.390042	0.391629	0.584242	1	0.510329	0.375865	0.353907	0.243734	0.240319	0.242571	0.341625	0.166591	0.0704112	0.107033	0.613062	0.631375	0.882162	0.603709	0.406427	0.376483	0.540302	0.212709	0.206996	0.125618	0.120387	0.017124	0.0156879	0.060778	0.0278767	0.499726	0.503558	0.230741	0.743066	0.887381	0.612742	0.731541	0.904	0.449523	0.400021	0.450613	0.473039	0.391826	0.395777	0.1213	0.105722	0.0626362	0.110004
2_Asia	0.213189	0.206903	0.194483	0.221932	0.0936513	0.0602195	0.147531	0.217131	0.211131	0.200736	0.251746	0.317377	0.417218	0.468941	0.540183	0.646554	0.7488	0.748322	0.996251	0.00476793	0.0413896	0.040932	0.0431527	0.0423847	0.103174	0.186732	0.20284	0.138226	0.172685	0.30085	0.291768	0.5731	0.632517	0.722901	0.907984	0.984513	0.846702	0.904943	1	0.0936581	0.0358101	0.0853911	0.118312	0.0851075	0.0905933	0.0246035	0.0440881	0.110866	0.479838
3_Asia	0.198761	0.206117	0.195542	0.180738	0.0648922	0.039559	0.0990996	0.137292	0.177238	0.317016	0.367813	0.416724	0.326907	0.36071	0.569329	0.631877	0.717625	0.730428	0.995685	0	0.069712	0.0492603	0.0156944	0.14316	0.186812	0.27077	0.297866	0.232247	0.252711	0.366041	0.372	0.521634	0.602836	0.683992	0.893391	0.982714	0.824892	0.88329	0.999888	0.112526	0.0525101	0.0688978	0.124798	0.094909	0.0998805	0.0965761	0.130954	0.177098	0.509048
4_Asia	0.19672	0.207189	0.198649	0.17698	0.08847	0.0343462	0.115928	0.15555	0.193563	0.334511	0.383621	0.414426	0.340023	0.363167	0.565265	0.626546	0.75791	0.763002	0.996608	0	4.96152e-11	0.0262101	0.00388509	0.129459	0.17409	0.244815	0.274406	0.236688	0.254018	0.367121	0.369975	0.550985	0.605122	0.681524	0.929251	0.988918	0.831624	0.899395	1	0.11435	0.0816116	0.032605	0.104173	0.0800565	0.0847593	0.0900967	0.125592	0.173972	0.507768
5_Asia	0.0700606	0.0770346	0.0759471	0.0681075	0.0111364	0.00951848	0.0265177	0.0397703	0.0790969	0.220614	0.268891	0.289397	0.187864	0.194598	0.35503	0.409608	0.553503	0.565851	0.936789	0	0.0106662	0.0602551	0	0.00406838	0.049985	0.0293035	0.0437044	0.209046	0.237809	0.295218	0.323272	0.342867	0.42355	0.474647	0.743728	0.862471	0.681537	0.768282	0.960599	0.0656824	0.0786507	0.0691637	0.108727	0.161844	0.141874	0.108637	0.103871	0.180839	0.30363
6_Asia	0.168565	0.179057	0.174416	0.150446	0.0887959	0.0223336	0.124285	0.160625	0.209834	0.343684	0.391827	0.423929	0.345627	0.358676	0.517378	0.582223	0.760686	0.765229	0.996608	0.00930703	0.0346257	0.0929621	0.0281541	0.055838	0.0633394	0.138274	0.169929	0.216178	0.242369	0.357701	0.353963	0.558619	0.590844	0.638368	0.929919	0.990052	0.835263	0.895122	1	0.105946	0.122218	0.0851219	0.0965572	0.0504111	0.0666507	0.0223336	0.0566695	0.183469	0.462462
7_Asia	0.162386	0.17508	0.173501	0.153669	0.0450908	0.0540683	0.133553	0.135648	0.191455	0.353871	0.392589	0.411377	0.318432	0.313729	0.463788	0.525983	0.668344	0.685822	0.984541	0.132913	0.158405	0.19999	0.163483	0.113356	0.0978283	0.150876	0.195953	0.167715	0.216164	0.328895	0.329078	0.472725	0.55312	0.579556	0.85433	0.979227	0.763489	0.809639	0.987054	0.178038	0.174672	0.206347	0.165592	0.126735	0.136079	0.00937616	0.0273291	0.151931	0.409084
8_Asia	0.446782	0.462511	0.449525	0.439079	0.304152	0.169144	0.35646	0.374457	0.4099	0.353173	0.401994	0.500382	0.583347	0.587229	0.655044	0.774385	0.971037	0.975073	1	0.255252	0.258678	0.24505	0.355393	0.173835	0.16632	0.217535	0.217011	0.1175	0.118523	0.313973	0.30172	0.769888	0.843588	0.856703	1	1	0.987013	0.995503	1	0.287557	0.252669	0.259803	0.142534	0.0908443	0.111146	0.0893923	0.0877158	0.157964	0.589433
9_Asia	0.12007	0.124159	0.131384	0.135757	0.0252199	0.0775673	0.032075	0.0350627	0.0292424	0.0739531	0.105362	0.132251	0.0350728	0.051797	0.220671	0.262316	0.344392	0.377665	0.727549	0.15042	0.205759	0.22728	0.196423	0.157533	0.156288	0.0167913	0.00919621	0.0893119	0.101228	0.172654	0.218435	0.190185	0.234314	0.326218	0.543936	0.649588	0.525145	0.659224	0.841547	0.229922	0.239427	0.247605	0.287459	0.290197	0.291323	0.183912	0.169017	0.165521	0.182652
10_Asia	0.143306	0.145743	0.155434	0.159727	0.0508931	0.125132	0.0396035	0.0471434	0.0322438	0.0627353	0.0823772	0.117337	0.0333891	0.040343	0.206056	0.242489	0.325966	0.355316	0.660993	0.117968	0.220223	0.242263	0.203289	0.165787	0.183231	0.02357	0.00156573	0.102258	0.0802598	0.121659	0.166472	0.165482	0.212697	0.312143	0.521351	0.617202	0.476443	0.610585	0.755405	0.27127	0.273315	0.267001	0.308005	0.320131	0.31405	0.233679	0.206782	0.14156	0.170477
11_Asia	0.21645	0.21598	0.228733	0.237954	0.167408	0.316182	0.132564	0.141381	0.123334	0.161411	0.141031	0.141746	0.0577894	0.0470238	0.152663	0.173434	0.223263	0.234646	0.435955	0.230609	0.323417	0.34055	0.313284	0.259928	0.273895	0.119241	0.0835687	0.0809204	0.0114561	0.0627116	0.0482761	0.154339	0.122027	0.242259	0.411257	0.48146	0.336003	0.42918	0.372922	0.381048	0.372972	0.370353	0.398935	0.360642	0.377106	0.254623	0.243127	0.117488	0.136013
12_Asia	0.276579	0.276907	0.289308	0.296749	0.220834	0.403394	0.184039	0.188773	0.175602	0.213941	0.23826	0.266387	0.0857292	0.0999807	0.264764	0.308899	0.395108	0.429004	0.801464	0.286551	0.368063	0.380213	0.365807	0.2477	0.237299	0.161838	0.126559	0.0274759	0.00178531	0.0391488	0.0288458	0.246864	0.288884	0.368058	0.600523	0.715385	0.591778	0.694915	0.888183	0.426255	0.378843	0.423209	0.34102	0.286333	0.306317	0.154363	0.150164	0.0720131	0.215893
13_Asia	0.266318	0.268665	0.280715	0.285085	0.216414	0.385399	0.187144	0.212441	0.198608	0.203977	0.184499	0.206606	0.110258	0.117818	0.212732	0.237291	0.294115	0.296668	0.586394	0.275825	0.366102	0.388336	0.35771	0.301873	0.305673	0.180925	0.154789	0.143565	0.0562048	0.15045	0.123666	0.221806	0.14165	0.292357	0.47017	0.534381	0.426876	0.614303	0.629362	0.437139	0.424247	0.418289	0.443024	0.406359	0.42818	0.315793	0.302457	0.223369	0.212073
14_Asia	0.861606	0.840613	0.799006	0.833001	0.967916	0.970126	0.471236	0.561484	0.182742	0.0287397	0.0250931	0.0230039	0.154326	0.0517906	0.0702838	0.0680208	0.33759	0.390978	0.927711	0.855064	0.671246	0.63679	0.672805	0.472915	0.532878	0.483937	0.378731	0.0500079	6.86338e-10	6.86339e-10	6.86339e-10	0.115264	0.119626	0.148081	0.58124	0.576772	0.826983	0.996596	0.994868	1	0.727357	0.865581	0.490946	0.497576	0.530892	0.524196	0.489313	0.143574	0.0847719
15_Asia	0.394022	0.387607	0.385959	0.430626	0.458516	0.741418	0.432978	0.409868	0.330831	0.135964	0.114203	0.11952	0.259155	0.19141	0.0765003	0.181269	0.425923	0.415458	0.651721	0.588876	0.46751	0.442458	0.544358	0.295333	0.287977	0.251086	0.220092	0.034431	0.00827915	0.0191027	0.0223455	0.35521	0.216991	0.333611	0.586737	0.626182	0.553312	0.737137	0.728967	0.536274	0.45023	0.52882	0.433396	0.383546	0.400794	0.291178	0.268201	0.108576	0.102243
16_Asia	0.472673	0.460279	0.469917	0.521968	0.615878	0.862753	0.571992	0.536072	0.45413	0.237664	0.167829	0.159962	0.346004	0.292413	0.0315872	0.0454621	0.150708	0.12303	0.279716	0.728431	0.65932	0.652468	0.687415	0.52694	0.527512	0.45216	0.410918	0.117458	0.0279063	0.063211	0.0355567	0.296568	0.0639818	0.123958	0.302372	0.357162	0.269409	0.350978	0.264738	0.730685	0.652943	0.72769	0.712783	0.659017	0.675251	0.470817	0.448316	0.256069	0.143752
17_Asia	0.439468	0.433615	0.433471	0.478579	0.463106	0.785983	0.463923	0.444379	0.391799	0.258877	0.205174	0.208282	0.294787	0.257376	0.0506899	0.104071	0.113969	0.0994024	0.257596	0.621101	0.570158	0.544092	0.622946	0.462425	0.465106	0.39573	0.355694	0.140887	0.0673455	0.0732764	0.0481602	0.219786	0.102251	0.188276	0.300313	0.347506	0.236196	0.27911	0.124592	0.606923	0.545394	0.619335	0.622982	0.584108	0.59233	0.42057	0.399259	0.215988	0.106442
18_Asia	0.505122	0.505454	0.524304	0.548283	0.770511	0.979103	0.683002	0.5853	0.557141	0.400713	0.318856	0.313136	0.536804	0.385102	0.108097	0.0969107	0.199277	0.22151	0.195499	0.846131	0.752586	0.739199	0.805547	0.621154	0.621533	0.5288	0.509401	0.22348	0.134896	0.152718	0.109261	0.406904	0.321108	0.0768468	0.308862	0.455762	0.243423	0.216823	0.0651639	0.818841	0.764246	0.797	0.841749	0.792112	0.787513	0.545429	0.531609	0.284667	0.164799
19_Asia	0.560122	0.554852	0.551898	0.58637	0.781282	0.964822	0.699701	0.629864	0.600145	0.463059	0.378923	0.386021	0.598475	0.478723	0.185213	0.163641	0.149729	0.160265	0.0112517	0.900258	0.865142	0.861141	0.866721	0.744868	0.745449	0.648318	0.620059	0.295388	0.203738	0.2445	0.181088	0.340558	0.375338	0.160272	0.184725	0.341226	0.230695	0.0900664	0.00635853	0.878074	0.847661	0.897832	0.958416	0.918589	0.920292	0.668948	0.64752	0.394245	0.255299
20_Asia	0.762146	0.759005	0.758466	0.772708	0.948364	0.999386	0.929661	0.863547	0.853934	0.715536	0.564025	0.580631	0.857386	0.702957	0.339693	0.291344	0.289954	0.196785	0.227194	1	1	1	1	0.955224	0.955307	0.888644	0.878406	0.430202	0.346729	0.41708	0.340332	0.617893	0.495974	0.290612	0.102161	0.131406	0.0740963	0.226227	0.0107508	0.999641	0.999351	1	0.99981	0.99987	0.999817	0.881394	0.867986	0.590917	0.462393
[truncated: 24 more columns]

## Sheet: Supplementary figure 4-17
[[1]]
[[1]]$tooth_shape_multicusp
x
bil blm bul bun bus col ect lam plo pro sel zygo
0 0 0 26 0 0 114 0 0 0 0 0
[[1]]$hypsodonty
x
bra mes hyp
140 0 0
[[1]]$cusp_shape
x
L R S
114 26 0
[[1]]$buccal_cusp
x
2 3 M
140 0 0
[[1]]$lingual_cusp
x
1 2 3 M
1 139 0 0
[[1]]$longitudinal_lophs
x
0 1 2
26 113 1
[[1]]$transverse._lophs
x
0 1 2 3 M
26 0 114 0 0
[[1]]$horizodonty
x
0 1 2 3
0 140 0 0
[[1]]$acute_lophs
x
0 1
26 114
[[1]]$obtuse_lophs
x
0 1
140 0
[[1]]$structural_fortification_cups
x
0 1
140 0
[[1]]$occlusal_topography
x
0 1
140 0
[[1]]$coronal_cementum
x
0 1
140 0
[[1]]$body_size_categories
x
B C D E F G H I J
0 26 0 33 34 30 17 0 0
[[2]]
[[2]]$tooth_shape_multicusp
x
bil blm bul bun bus col ect lam plo pro sel zygo
5 0 0 0 0 0 0 0 0 0 0 0
[[2]]$hypsodonty
x
bra mes hyp
5 0 0
[[2]]$cusp_shape
x
L R S
0 5 0
[[2]]$buccal_cusp
x
2 3 M
5 0 0
[[2]]$lingual_cusp
x
1 2 3 M
0 5 0 0
[[2]]$longitudinal_lophs
x
0 1 2
5 0 0
[[2]]$transverse._lophs
x
0 1 2 3 M
0 0 5 0 0
[[2]]$horizodonty
x
0 1 2 3
0 5 0 0
[[2]]$acute_lophs
x
0 1
0 5
[[2]]$obtuse_lophs
x
0 1
5 0
[[2]]$structural_fortification_cups
x
0 1
5 0
[[2]]$occlusal_topography
x
0 1
5 0
[[2]]$coronal_cementum
x
0 1
5 0
[[2]]$body_size_categories
x
B C D E F G H I J
0 0 0 0 0 0 3 2 0
[[3]]
[[3]]$tooth_shape_multicusp
x
bil blm bul bun bus col ect lam plo pro sel zygo
0 0 0 17 0 0 3 0 0 0 0 0
[[3]]$hypsodonty
x
bra mes hyp
20 0 0
[[3]]$cusp_shape
x
L R S
3 17 0
[[3]]$buccal_cusp
x
2 3 M
20 0 0
[[3]]$lingual_cusp
x
1 2 3 M
0 4 0 16
[[3]]$longitudinal_lophs
x
0 1 2
17 3 0
[[3]]$transverse._lophs
x
0 1 2 3 M
17 0 3 0 0
[[3]]$horizodonty
x
0 1 2 3
0 20 0 0
[[3]]$acute_lophs
x
0 1
17 3
[[3]]$obtuse_lophs
x
0 1
3 17
[[3]]$structural_fortification_cups
x
0 1
0 20
[[3]]$occlusal_topography
x
0 1
20 0
[[3]]$coronal_cementum
x
0 1
19 1
[[3]]$body_size_categories
x
B C D E F G H I J
0 0 0 0 0 3 16 1 0
[[4]]
[[4]]$tooth_shape_multicusp
x
bil blm bul bun bus col ect lam plo pro sel zygo
0 0 0 0 0 0 3 0 0 0 0 0
[[4]]$hypsodonty
x
bra mes hyp
2 0 1
[[4]]$cusp_shape
x
L R S
3 0 0
[[4]]$buccal_cusp
x
2 3 M
3 0 0
[[4]]$lingual_cusp
x
1 2 3 M
0 2 1 0
[[4]]$longitudinal_lophs
x
0 1 2
0 3 0
[[4]]$transverse._lophs
x
0 1 2 3 M
0 0 3 0 0
[[4]]$horizodonty
x
0 1 2 3
0 3 0 0
[[4]]$acute_lophs
x
0 1
0 3
[[4]]$obtuse_lophs
x
0 1
3 0
[[4]]$structural_fortification_cups
x
0 1
0 3
[[4]]$occlusal_topography
x
0 1
3 0
[[4]]$coronal_cementum
x
0 1
3 0
[[4]]$body_size_categories
x
B C D E F G H I J
0 0 0 0 0 1 0 2 0
[[5]]
[[5]]$tooth_shape_multicusp
x
bil blm bul bun bus col ect lam plo pro sel zygo
0 0 0 4 0 0 0 0 0 0 18 0
[[5]]$hypsodonty
x
bra mes hyp
4 6 12
[[5]]$cusp_shape
x
L R S
18 4 0
[[5]]$buccal_cusp
x
2 3 M
22 0 0
[[5]]$lingual_cusp
x
1 2 3 M
0 18 0 4
[[5]]$longitudinal_lophs
x
0 1 2
4 0 18
[[5]]$transverse._lophs
x
0 1 2 3 M
22 0 0 0 0
[[5]]$horizodonty
x
0 1 2 3
0 22 0 0
[[5]]$acute_lophs
x
0 1
22 0
[[5]]$obtuse_lophs
x
0 1
4 18
[[5]]$structural_fortification_cups
x
0 1
22 0
[[5]]$occlusal_topography
x
0 1
22 0
[[5]]$coronal_cementum
x
0 1
18 0
[[5]]$body_size_categories
x
B C D E F G H I J
0 0 10 12 0 0 0 0 0
[[6]]
[[6]]$tooth_shape_multicusp
x
bil blm bul bun bus col ect lam plo pro sel zygo
8 0 0 15 0 0 35 0 14 0 0 0
[[6]]$hypsodonty
x
bra mes hyp
23 49 0
[[6]]$cusp_shape
x
L R S
56 15 0
[[6]]$buccal_cusp
x
2 3 M
57 0 15
[[6]]$lingual_cusp
x
1 2 3 M
0 57 0 15
[[6]]$longitudinal_lophs
x
0 1 2
22 49 0
[[6]]$transverse._lophs
x
0 1 2 3 M
15 0 57 0 0
[[6]]$horizodonty
x
0 1 2 3
0 57 0 15
[[6]]$acute_lophs
x
0 1
15 57
[[6]]$obtuse_lophs
x
0 1
57 15
[[6]]$structural_fortification_cups
x
0 1
23 49
[[6]]$occlusal_topography
x
0 1
72 0
[[6]]$coronal_cementum
x
0 1
72 0
[[6]]$body_size_categories
x
B C D E F G H I J
0 0 0 0 0 0 0 67 5
[[7]]
[[7]]$tooth_shape_multicusp
x
bil blm bul bun bus col ect lam plo pro sel zygo
0 0 0 0 0 0 0 0 0 0 27 0
[[7]]$hypsodonty
x
bra mes hyp
0 1 26
[[7]]$cusp_shape
x
L R S
27 0 0
[[7]]$buccal_cusp
x
2 3 M
27 0 0
[[7]]$lingual_cusp
x
1 2 3 M
0 27 0 0
[[7]]$longitudinal_lophs
x
0 1 2
0 0 27
[[7]]$transverse._lophs
x
0 1 2 3 M
27 0 0 0 0
[[7]]$horizodonty
x
0 1 2 3
0 27 0 0
[[7]]$acute_lophs
x
0 1
27 0
[[7]]$obtuse_lophs
x
0 1
0 27
[[7]]$structural_fortification_cups
x
0 1
0 27
[[7]]$occlusal_topography
x
0 1
27 0
[[7]]$coronal_cementum
x
0 1
27 0
[[7]]$body_size_categories
x
B C D E F G H I J
0 0 6 0 13 8 0 0 0
[[8]]
[[8]]$tooth_shape_multicusp
x
bil blm bul bun bus col ect lam plo pro sel zygo
0 0 0 8 0 0 0 0 0 0 15 0
[[8]]$hypsodonty
x
bra mes hyp
23 0 0
[[8]]$cusp_shape
x
L R S
15 8 0
[[8]]$buccal_cusp
x
2 3 M
23 0 0
[[8]]$lingual_cusp
x
1 2 3 M
0 23 0 0
[[8]]$longitudinal_lophs
x
0 1 2
8 0 15
[[8]]$transverse._lophs
x
0 1 2 3 M
23 0 0 0 0
[[8]]$horizodonty
x
0 1 2 3
0 15 8 0
[[8]]$acute_lophs
x
0 1
23 0
[[8]]$obtuse_lophs
x
0 1
8 15
[[8]]$structural_fortification_cups
x
0 1
15 8
[[8]]$occlusal_topography
x
0 1
23 0
[[8]]$coronal_cementum
x
0 1
23 0
[[8]]$body_size_categories
x
B C D E F G H I J
0 0 0 8 0 15 0 0 0
[[9]]
[[9]]$tooth_shape_multicusp
x
bil blm bul bun bus col ect lam plo pro sel zygo
9 4 0 0 0 0 0 0 0 0 0 0
[[9]]$hypsodonty
x
bra mes hyp
9 4 0
[[9]]$cusp_shape
x
L R S
13 0 0
[[9]]$buccal_cusp
x
2 3 M
0 9 4
[[9]]$lingual_cusp
x
1 2 3 M
0 9 0 4
[[9]]$longitudinal_lophs
x
0 1 2
13 0 0
[[9]]$transverse._lophs
x
0 1 2 3 M
1 0 9 0 3
[[9]]$horizodonty
x
0 1 2 3
0 9 0 4
[[9]]$acute_lophs
x
0 1
4 9
[[9]]$obtuse_lophs
x
0 1
9 4
[[9]]$structural_fortification_cups
x
0 1
13 0
[[9]]$occlusal_topography
x
0 1
13 0
[[9]]$coronal_cementum
x
0 1
13 0
[[9]]$body_size_categories
x
B C D E F G H I J
0 0 0 0 0 9 0 4 0

## Sheet: Supplementary figure 18
functional_groups	quality_code_length
100	4.2066
100	5.14368
100	4.44289
100	5.14196
100	3.57559
100	4.73234
100	4.8837
100	4.91512
100	3.792
100	4.8338
100	5.19263
100	4.34216
100	5.26935
100	5.27806
100	4.53822
100	4.29688
100	4.0644
100	4.39461
100	5.13126
100	5.22685
100	5.34296
100	4.76742
100	4.71454
100	4.52201
100	4.68177
100	4.87123
100	4.87091
100	4.88896
100	5.0507
100	5.32216
100	5.41918
100	4.31443
100	5.27341
100	5.03644
100	4.94773
100	4.94464
100	4.47513
100	3.51796
100	6.02157
100	4.82696
100	4.48195
100	5.70262
100	5.13248
100	5.02233
100	3.87183
100	4.15295
100	4.9312
100	4.6251
100	4.48517
100	4.79315
100	5.1655
100	5.01952
100	4.83374
100	5.03479
100	5.2438
100	4.63169
100	5.58606
100	4.29807
100	4.70799
100	4.79095
100	4.75977
100	4.90487
100	4.72743
100	5.14551
100	4.62749
100	4.28068
100	5.41174
100	4.62542
100	4.23854
100	4.78043
100	4.54482
100	5.25737
100	5.00211
100	4.20412
100	3.84085
100	5.10002
100	4.68767
100	4.75771
100	4.90709
100	4.9336
100	4.47208
100	4.82119
100	4.94256
100	4.88704
100	4.57577
100	4.34362
100	5.35226
100	5.18935
100	4.4923
100	4.96914
100	4.58931
100	4.69245
100	4.81528
100	4.42183
100	4.38836
100	4.45512
100	4.83909
100	4.86199
100	4.80468
100	5.00872
200	7.01251
200	7.52673
200	6.71657
200	7.42099
200	6.75784
200	7.70222
200	7.13606
200	6.69309
200	8.03908
200	7.21611
200	7.42588
200	6.94286
200	6.962
200	7.09339
200	8.08616
200	7.29436
200	6.80725
200	7.27486
200	7.85007
200	6.16481
200	7.03276
200	5.94728
200	6.83329
200	6.95974
200	7.33267
200	7.2102
200	6.86063
200	7.35516
200	6.62404
200	6.89083
200	7.5222
200	7.01308
200	7.04957
200	6.93963
200	7.31666
200	7.19823
200	6.96034
200	6.75542
200	7.38238
200	6.84817
200	7.12752
200	6.20122
200	7.90526
200	7.07214
200	6.73946
200	6.31124
200	7.12819
200	7.16714
200	6.88724
200	6.71763
200	6.6858
200	6.61473
200	7.68772
200	6.72308
200	6.67625
200	7.20508
200	7.13633
200	7.71169
200	7.12832
200	7.06789
200	7.13812
200	7.54748
200	7.76202
200	7.44609
200	6.83159
200	6.96134
200	7.37669
200	7.33198
200	7.24164
200	7.26233
200	7.54424
200	6.99351
200	6.41565
200	6.06791
200	6.1716
200	6.90922
200	7.33257
200	7.13378
200	6.18604
200	6.89646
200	6.36382
200	7.1801
200	7.02623
200	7.84885
200	7.29254
200	7.13917
200	7.70301
200	6.6502
200	6.9358
200	6.60417
200	6.542
200	7.24314
200	7.29655
200	6.9159
200	6.84393
200	6.87307
200	7.50026
200	6.41902
200	7.56604
200	7.65802
300	9.49648
300	9.24015
300	9.98711
300	9.76293
300	9.71619
300	9.7297
300	9.28652
300	9.78162
300	8.93378
300	9.26765
300	9.31966
300	9.66904
300	8.705
300	9.96187
300	9.3091
300	9.67299
300	8.91413
300	9.04852
300	10.0017
300	10.1364
300	9.21405
300	9.98568
300	9.10915
300	9.31587
300	9.49736
300	9.58612
300	9.96041
300	9.52301
300	9.28037
300	9.51382
300	10.0111
300	9.07854
300	9.48437
300	9.41052
300	9.80397
300	9.79055
300	9.96227
300	9.5327
300	10.0365
300	9.05995
300	9.30042
300	10.0586
300	9.51963
300	10.311
300	9.15909
300	9.55717
300	9.41818
300	9.85234
300	10.0588
300	9.77895
300	8.99439
300	9.25366
300	9.56725
300	9.337
300	9.66934
300	9.35322
300	9.16314
300	9.78253
300	9.35477
300	9.62252
300	9.96564
300	9.53029
300	9.06066
300	9.45359
300	9.79156
300	9.78484
300	10.1127
300	9.40263
300	9.69667
300	9.73962
300	10.0768
300	9.84635
300	10.3081
300	9.4851
300	9.73157
300	9.61817
300	8.96181
300	9.59793
300	9.46899
300	9.87327
300	9.66027
300	9.77554
300	9.5387
300	9.59741
300	9.64494
300	9.41825
300	9.34283
300	9.76393
300	9.70072
300	9.71851
300	9.45902
300	9.65776
300	9.38257
300	10.2033
300	9.73877
300	9.56443
300	10.1417
300	9.42699
300	9.7249
300	9.2144
400	12.0747
400	10.9013
400	11.6812
400	11.8517
400	11.8399
400	11.9802
400	11.0424
400	11.4927
400	11.8299
400	11.4591
400	11.3625
400	11.6559
400	11.9379
400	11.0085
400	11.5407
400	11.7003
400	12.055
400	11.315
400	11.795
400	12.3131
400	12.4607
400	11.6079
400	11.2149
400	11.4233
400	11.6737
400	11.4403
400	11.351
400	11.5892
400	11.3405
400	11.5033
400	11.3117
400	11.5301
400	11.4233
400	11.8015
400	11.5862
400	11.5175
400	11.5021
400	11.335
400	11.6662
400	11.5685
400	11.7785
400	11.4719
400	11.8064
400	11.8807
400	11.634
400	11.2599
400	10.9654
400	11.7505
400	11.6798
400	11.9096
400	11.739
400	11.3781
400	12.1223
400	11.5426
400	11.8766
400	11.369
400	11.1315
400	11.8104
400	12.1226
400	11.0213
400	11.0814
400	11.3166
400	11.987
400	11.0102
400	11.37
400	11.8814
400	11.6246
400	11.1391
400	11.8605
400	11.6308
400	11.0831
400	11.1878
400	11.6166
400	11.4681
400	11.5995
400	11.9308
400	11.2809
400	11.5328
400	11.9638
400	12.0662
400	11.3448
400	11.4432
400	11.9807
400	10.9314
400	11.8378
400	11.834
400	11.3186
400	11.3815
400	12.4256
400	11.2225
400	11.8663
400	10.8481
400	11.354
400	11.1764
400	11.416
400	11.8423
400	11.2059
400	11.6372
400	11.2418
400	11.126
500	13.209
500	13.0856
500	13.207
500	13.4912
500	13.2279
500	13.1142
500	12.6502
500	13.2379
500	13.2352
500	13.4522
500	13.4825
500	13.307
500	13.3718
500	12.9888
500	13.1705
500	12.9853
500	13.0094
500	13.1696
500	13.5952
500	13.4159
500	13.2451
500	13.2209
500	12.8632
500	12.9971
500	13.4344
500	13.4667
500	13.4079
500	13.7675
500	13.5718
500	13.4298
500	13.7662
500	13.0601
500	12.9892
500	13.3357
500	12.9694
500	13.2274
500	13.4217
500	12.6723
500	13.7594
500	12.8919
500	13.0218
500	13.2388
500	13.3534
500	13.0782
500	12.2063
500	13.2679
500	12.5783
500	13.0567
500	13.2664
500	13.1215
500	13.2774
500	12.67
500	12.827
500	13.3919
500	13.227
500	12.8287
500	13.4019
500	12.8372
500	13.2737
500	13.1921
500	13.264
500	13.0834
500	13.0033
500	12.8555
500	12.9558
500	13.4186
500	13.2933
500	13.4796
500	13.5274
500	13.5783
500	13.178
500	13.1356
500	12.8322
500	13.3826
500	12.8744
500	13.0597
500	13.4675
500	12.7877
500	13.0216
500	13.3075
500	13.2119
500	13.1289
500	13.2274
500	12.8943
500	12.9638
500	12.843
500	13.3987
500	13.3378
500	13.2518
500	13.6275
500	13.4583
500	13.7691
500	13.2504
500	12.9702
500	13.6772
500	13.7359
500	13.6853
500	12.8442
500	13.2113
500	13.324

## Sheet: Supplementary figure 19
continent_stage	MDS1	MDS2	age
2_America	-0.140331	-0.195262	0.00585
3_America	-0.0620477	-0.141137	0.07035
4_America	-0.106387	-0.144796	0.4515
5_America	-0.10041	-0.125287	1.287
6_America	-0.207199	-0.109852	2.19
7_America	-0.28939	0.0666139	3.09
8_America	-0.219827	0.108567	4.4665
2_Africa	-0.346903	-0.224114	0.00585
3_Africa	-0.278827	-0.105701	0.07035
4_Africa	-0.330445	-0.122626	0.4515
5_Africa	-0.340466	-0.0057638	1.287
6_Africa	-0.314272	0.0181112	2.19
7_Africa	-0.321236	-0.0402942	3.09
8_Africa	-0.209284	-0.022104	4.4665
3_Europe	-0.392344	-0.0839682	0.07035
4_Europe	-0.325969	-0.081426	0.4515
5_Europe	-0.395511	-0.0292496	1.287
6_Europe	-0.214962	0.0264461	2.19
7_Europe	-0.205689	-0.0499969	3.09
8_Europe	-0.150028	0.0984598	4.4665
3_Asia	-0.254714	-0.107415	0.07035
4_Asia	-0.262154	-0.0616078	0.4515
5_Asia	-0.160301	-0.020645	1.287
6_Asia	-0.297384	-0.00765856	2.19
7_Asia	-0.243831	-0.226609	3.09
9_Europe	-0.109972	0.0986666	6.2895
10_Europe	2.47335e-05	-0.00784481	9.438
11_Europe	0.0513289	0.00507216	12.725
12_Europe	0.0939151	0.0448167	14.895
13_Europe	0.122985	0.0291134	18.205
9_Africa	-0.185051	0.00791985	6.2895
10_Africa	-0.0745252	-0.0074466	9.438
11_Africa	0.0981293	0.148812	12.725
12_Africa	0.0392053	0.177344	14.895
13_Africa	0.104255	0.103619	18.205
8_Asia	-0.35708	0.123833	4.4665
9_Asia	-0.0554812	0.0345709	6.2895
10_Asia	-0.0288554	0.0270309	9.438
11_Asia	0.0352179	0.0727728	12.725
12_Asia	-0.0422067	0.16757	14.895
13_Asia	0.0343017	0.143887	18.205
9_America	-0.138414	0.0186461	6.2895
10_America	-0.105326	0.0574966	9.438
11_America	-0.00814292	0.0627464	12.725
12_America	0.0616204	-0.0263674	14.895
13_America	0.0938097	-0.0116989	18.205
14_Europe	0.159956	0.196493	21.735
15_Europe	0.22576	0.175713	25.425
14_America	-0.0178676	0.22772	21.735
15_America	0.00701869	0.208794	25.425
16_America	0.216632	0.0649654	30.86
17_America	0.278829	0.0546613	35.805
18_America	0.357472	0.051496	39.455
19_America	0.367384	-0.0496564	44.5
20_America	0.56531	-0.087336	51.9
16_Europe	0.326669	0.00183284	30.86
17_Europe	0.506362	-0.0840002	35.805
18_Europe	0.578942	-0.034152	39.455
19_Europe	0.437026	-0.228716	44.5
20_Europe	0.50093	-0.281648	51.9
15_Asia	0.0866285	0.226175	25.425
16_Asia	0.269149	0.146036	30.86
17_Asia	0.257176	0.00123491	35.805
18_Asia	0.415247	0.054601	39.455
19_Asia	0.409936	-0.138282	44.5
20_Asia	0.591617	-0.189177	51.9

## Sheet: Supplementary figure 20
	null_values
1	0
2	0.00521191
3	0
4	0.00469881
5	0.00520547
6	0.0169928
7	0.0266874
8	0
9	0
10	0.00520893
11	0
12	0
13	0
14	0.0109011
15	0.0112267
16	0.0169139
17	0
18	0.0331236
19	0
20	3.33211e-05
21	3.33269e-05
22	0
23	0.016922
24	0
25	0.00520089
26	0.00520571
27	0
28	0.00520764
29	0
30	0
31	0.0267753
32	0.034502
33	0
34	0.0161024
35	0.0332294
36	0.0112228
37	0
38	0
39	0.00936047
40	0
41	0.00797743
42	0
43	0.00560283
44	0
45	0.00520938
46	0.0154774
47	0
48	0
49	0
50	0.0112263
51	0
52	3.33259e-05
53	0
54	0
55	0.0161143
56	0.00520389
57	0
58	0
59	0.00520717
60	0.00520921
61	0
62	0
63	0.0488343
64	0
65	0.0169206
66	0.0112415
67	0.00559623
68	0.0055938
69	0.0390406
70	0.00520313
71	0.0109488
72	0.010904
73	0
74	0
75	0.00849695
76	0.0447996
77	0.0297323
78	0
79	0
80	0
81	0.00974524
82	0
83	0.0332116
84	0.00520363
85	0
86	0
87	0.00520657
88	0
89	0
90	0
91	0
92	0
93	0
94	0.023559
95	0.00520315
96	0.00415562
97	0
98	0
99	0.0161285
100	0.00520825

[truncated: 2 more sheets: Supplementary figure 21, Supplementary figure 22]
